# Supplementary material for: Stronger expression of crassulacean acid metabolism (CAM) requires effective cuticular transpiration barriers but not necessarily strong succulence
Source: New Phytol. 2026 Jan 23;249(6):2760–75. doi: 10.1111/nph.70909 (PMC12917466; doi:10.1111/nph.70909)
Supplement: Supplementary file 2 — Table S2 Titratable acidity (μmol g−1) of all samples from the climate chamber experiment and corresponding ΔH+ values. [file NPH-249-2760-s004.xlsx]

## Sheet: Supplementary_Table_S2_correcte
New Phytologist Supporting Information
Article title:	Stronger expression of Crassulacean Acid Metabolism (CAM) requires effective cuticular transpiration barriers but not necessarily strong succulence
Authors:	Thibaud F. E. Messerschmid, Jurriaan M. de Vos, Susanne E. Hamburger, Jessica A. Berasategui, Gudrun Kadereit
Article acceptance date:	02 December 2025
taxon	individual	treatment	time_day	time_week	titratable acidity (µmol g-1)	ΔH+ (µmol g-1)
goo	1	cwc	morning	1	48.66	#VALUE!
goo	1	cwc	evening	1	33.12
goo	1	cwc	morning	2	17.54	15.58
goo	1	cwc	evening	2	12.76
goo	1	cwc	morning	3	24.69	-11.93
goo	1	cwc	evening	3	23.33
goo	2	cd	morning	1	16.72	6.61
goo	2	cd	evening	1	11.26
goo	2	cd	morning	2	39.17	-27.91
goo	2	cd	evening	2	14.97
goo	2	cd	morning	3	34.68	-19.71
goo	2	cd	evening	3	26.42
goo	3	cd	morning	1	34.3	-7.88
goo	3	cd	evening	1	22.25
goo	3	cd	morning	2	48.92	-26.67
goo	3	cd	evening	2	24.65
goo	3	cd	morning	3	30.14	-5.49
goo	3	cd	evening	3	30.57
goo	4	cd	morning	1	24.77	5.8
goo	4	cd	evening	1	15.45
goo	4	cd	morning	2	54.09	-38.64
goo	4	cd	evening	2	19.17
goo	4	cd	morning	3	26.2	-7.03
goo	4	cd	evening	3	24.46
goo	5	cd	morning	1	19.18	5.28
goo	5	cd	evening	1	28.64
goo	5	cd	morning	2	54.13	-25.49
goo	5	cd	evening	2	38.71
goo	5	cd	morning	3	27.56	11.15
goo	5	cd	evening	3	21.03
goo	6	cwc	morning	1	32.48	-11.45
goo	6	cwc	evening	1	27.49
goo	6	cwc	morning	2	50.63	-23.14
goo	6	cwc	evening	2	30.21
goo	6	cwc	morning	3	21.15	9.06
goo	6	cwc	evening	3	24.12
goo	7	cc	morning	1	7.62	16.5
goo	7	cc	evening	1	9.52
goo	7	cc	morning	2	12.1	-2.58
goo	7	cc	evening	2	12.06
goo	7	cc	morning	3	31.99	-19.93
goo	7	cc	evening	3	23.51
goo	8	cwc	morning	1	41.46	-17.95
goo	8	cwc	evening	1	38.42
goo	8	cwc	morning	2	39.19	-0.77
goo	8	cwc	evening	2	10.96
goo	8	cwc	morning	3	33.46	-22.5
goo	8	cwc	evening	3	23.91
goo	9	cwc	morning	1	26.53	-2.62
goo	9	cwc	evening	1	25.99
goo	9	cwc	morning	2	37.57	-11.58
goo	9	cwc	evening	2	29.27
goo	9	cwc	morning	3	25.31	3.96
goo	9	cwc	evening	3	23.93
goo	12	wd	morning	1	9.25	14.68
goo	12	wd	evening	1	9.79
goo	12	wd	morning	2	38.23	-28.44
goo	12	wd	evening	2	19.37
goo	12	wd	morning	3	39.54	-20.17
goo	12	wd	evening	3	28.79
goo	13	wcw	morning	1	12.89	15.9
goo	13	wcw	evening	1	7.38
goo	13	wcw	morning	2	11.9	-4.52
goo	13	wcw	evening	2	10.45
goo	13	wcw	morning	3	38.59	-28.14
goo	13	wcw	evening	3	27.78
goo	15	wcw	morning	1	17.27	10.51
goo	15	wcw	evening	1	17.95
goo	15	wcw	morning	2	35	-17.05
goo	15	wcw	evening	2	20.93
goo	15	wcw	morning	3	38.89	-17.96
goo	15	wcw	evening	3	29.79
goo	16	wd	morning	1	29.36	0.43
goo	16	wd	evening	1	23.74
goo	16	wd	morning	2	86.45	-62.71
goo	16	wd	evening	2	39.1
goo	16	wd	morning	3	23.73	15.37
goo	16	wd	evening	3	18.3
goo	17	wcw	morning	1	34.03	-15.73
goo	17	wcw	evening	1	20.51
goo	17	wcw	morning	2	27.91	-7.4
goo	17	wcw	evening	2	16.04
goo	17	wcw	morning	3	18.05	-2.01
goo	17	wcw	evening	3	23.97
goo	18	wc	morning	1	6.82	17.15
goo	18	wc	evening	1	10.9
goo	18	wc	morning	2	21.52	-10.62
goo	18	wc	evening	2	12.92
goo	18	wc	morning	3	32.93	-20.01
goo	18	wc	evening	3	35.43
goo	19	wd	morning	1	33.96	1.47
goo	19	wd	evening	1	19.32
goo	19	wd	morning	2	96.67	-77.35
goo	19	wd	evening	2	20
goo	19	wd	morning	3	31.41	-11.41
goo	19	wd	evening	3	20.46
haw	1	cwc	morning	1	112.62	-92.16
haw	1	cwc	evening	1	20.13
haw	1	cwc	morning	2	143.7	-123.57
haw	1	cwc	evening	2	44.45
haw	1	cwc	morning	3	128.84	-84.39
haw	1	cwc	evening	3	46.26
haw	2	cwc	morning	1	127.77	-81.51
haw	2	cwc	evening	1	22.45
haw	2	cwc	morning	2	167.44	-144.99
haw	2	cwc	evening	2	21.93
haw	2	cwc	morning	3	110.67	-88.74
haw	2	cwc	evening	3	65.6
haw	3	cwc	morning	1	101.17	-35.57
haw	3	cwc	evening	1	29.5
haw	3	cwc	morning	2	169.79	-140.29
haw	3	cwc	evening	2	33.22
haw	3	cwc	morning	3	144.63	-111.41
haw	3	cwc	evening	3	50.11
haw	4	cd	morning	1	163.33	-113.22
haw	4	cd	evening	1	26.74
haw	4	cd	morning	2	165.45	-138.71
haw	4	cd	evening	2	37.5
haw	4	cd	morning	3	180.3	-142.8
haw	4	cd	evening	3	60
haw	5	cc	morning	1	175.56	-115.56
haw	5	cc	evening	1	31.98
haw	5	cc	morning	2	120	-88.02
haw	5	cc	evening	2	63.95
haw	5	cc	morning	3	161.23	-97.28
haw	5	cc	evening	3	72.87
haw	6	cwc	morning	1	185.76	-112.89
haw	6	cwc	evening	1	29.44
haw	6	cwc	morning	2	92.39	-62.95
haw	6	cwc	evening	2	27.61
haw	6	cwc	morning	3	169.58	-141.97
haw	6	cwc	evening	3	80.71
haw	7	cd	morning	1	112.84	-32.13
haw	7	cd	evening	1	22.7
haw	7	cd	morning	2	148.31	-125.61
haw	7	cd	evening	2	68.9
haw	7	cd	morning	3	135.98	-67.08
haw	7	cd	evening	3	40.83
haw	8	cd	morning	1	141.38	-100.55
haw	8	cd	evening	1	19.62
haw	8	cd	morning	2	159.26	-139.64
haw	8	cd	evening	2	91.9
haw	8	cd	morning	3	169.63	-77.73
haw	8	cd	evening	3	87.79
haw	9	cd	morning	1	183.56	-95.77
haw	9	cd	evening	1	22.02
haw	9	cd	morning	2	137.84	-115.82
haw	9	cd	evening	2	106.21
haw	9	cd	morning	3	104.85	1.36
haw	9	cd	evening	3	45.5
haw	10	cd	morning	1	183.11	-137.61
haw	10	cd	evening	1	36.56
haw	10	cd	morning	2	195.96	-159.4
haw	10	cd	evening	2	46.89
haw	10	cd	morning	3	138.65	-91.76
haw	10	cd	evening	3	39.63
haw	11	cwc	morning	1	147.09	-107.46
haw	11	cwc	evening	1	20.33
haw	11	cwc	morning	2	98.89	-78.56
haw	11	cwc	evening	2	40.93
haw	11	cwc	morning	3	157.84	-116.91
haw	11	cwc	evening	3	70.17
haw	12	cwc	morning	1	133.91	-63.74
haw	12	cwc	evening	1	27.74
haw	12	cwc	morning	2	97.96	-70.22
haw	12	cwc	evening	2	35
haw	12	cwc	morning	3	112.4	-77.4
haw	12	cwc	evening	3	77.32
haw	13	wcw	morning	1	136.17	-58.85
haw	13	wcw	evening	1	18.04
haw	13	wcw	morning	2	88.79	-70.75
haw	13	wcw	evening	2	68.59
haw	13	wcw	morning	3	143.01	-74.42
haw	13	wcw	evening	3	39.67
haw	14	wd	morning	1	149.14	-109.47
haw	14	wd	evening	1	16.94
haw	14	wd	morning	2	136.73	-119.79
haw	14	wd	evening	2	19.23
haw	14	wd	morning	3	129.41	-110.18
haw	14	wd	evening	3	19.44
haw	15	wcw	morning	1	140.36	-120.92
haw	15	wcw	evening	1	24.34
haw	15	wcw	morning	2	80.48	-56.14
haw	15	wcw	evening	2	98.7
haw	15	wcw	morning	3	162.54	-63.84
haw	15	wcw	evening	3	30.76
haw	16	wd	morning	1	128.17	-97.41
haw	16	wd	evening	1	22.92
haw	16	wd	morning	2	140.48	-117.56
haw	16	wd	evening	2	17.76
haw	16	wd	morning	3	161.95	-144.19
haw	16	wd	evening	3	30.76
haw	17	wcw	morning	1	147.24	-116.48
haw	17	wcw	evening	1	22.08
haw	17	wcw	morning	2	98.47	-76.39
haw	17	wcw	evening	2	83.69
haw	17	wcw	morning	3	136.32	-52.63
haw	17	wcw	evening	3	27.43
haw	18	wcw	morning	1	114.55	-87.12
haw	18	wcw	evening	1	17.98
haw	18	wcw	morning	2	90.23	-72.25
haw	18	wcw	evening	2	75.49
haw	18	wcw	morning	3	136.24	-60.75
haw	18	wcw	evening	3	27.5
haw	19	wcw	morning	1	172.67	-145.17
haw	19	wcw	evening	1	32.23
haw	19	wcw	morning	2	120.03	-87.8
haw	19	wcw	evening	2	104.1
haw	19	wcw	morning	3	132.15	-28.05
haw	19	wcw	evening	3	54.13
haw	20	wd	morning	1	147.78	-93.65
haw	20	wd	evening	1	16.99
haw	20	wd	morning	2	154.18	-137.19
haw	20	wd	evening	2	20.64
haw	20	wd	morning	3	91.42	-70.78
haw	20	wd	evening	3	19.88
haw	21	wcw	morning	1	116.67	-96.79
haw	21	wcw	evening	1	22.73
haw	21	wcw	morning	2	83.58	-60.85
haw	21	wcw	evening	2	23.5
haw	21	wcw	morning	3	133.13	-109.63
haw	21	wcw	evening	3	22.57
haw	22	wd	morning	1	163.33	-140.76
haw	22	wd	evening	1	17.72
haw	22	wd	morning	2	179.7	-161.98
haw	22	wd	evening	2	36.32
haw	22	wd	morning	3	148.33	-112.01
haw	22	wd	evening	3	29.06
haw	23	wd	morning	1	154.44	-125.38
haw	23	wd	evening	1	22.42
haw	23	wd	morning	2	164.71	-142.29
haw	23	wd	evening	2	22.26
haw	23	wd	morning	3	144.38	-122.12
haw	23	wd	evening	3	28.21
haw	24	wc	morning	1	135	-106.79
haw	24	wc	evening	1	25.37
haw	24	wc	morning	2	124.13	-98.76
haw	24	wc	evening	2	23.88
haw	24	wc	morning	3	197.31	-173.43
haw	24	wc	evening	3	52.83
bal	1	cwc	morning	1	118.96	-66.13
bal	1	cwc	evening	1	30.98
bal	1	cwc	morning	2	138.06	-107.08
bal	1	cwc	evening	2	33.33
bal	1	cwc	morning	3	92.19	-58.86
bal	1	cwc	evening	3	38.58
bal	2	cwc	morning	1	107.87	-69.29
bal	2	cwc	evening	1	27.89
bal	2	cwc	morning	2	173.27	-145.38
bal	2	cwc	evening	2	33.42
bal	2	cwc	morning	3	128.15	-94.73
bal	2	cwc	evening	3	33.92
bal	3	cwc	morning	1	92.94	-59.02
bal	3	cwc	evening	1	32.28
bal	3	cwc	morning	2	77.9	-45.62
bal	3	cwc	evening	2	28.67
bal	3	cwc	morning	3	114.39	-85.72
bal	3	cwc	evening	3	29.93
bal	4	cwc	morning	1	187.58	-157.65
bal	4	cwc	evening	1	60.67
bal	4	cwc	morning	2	127.88	-67.21
bal	4	cwc	evening	2	48.5
bal	4	cwc	morning	3	134.39	-85.89
bal	4	cwc	evening	3	58.56
bal	5	cwc	morning	1	120.49	-61.93
bal	5	cwc	evening	1	34.18
bal	5	cwc	morning	2	132.32	-98.14
bal	5	cwc	evening	2	29.41
bal	5	cwc	morning	3	137.32	-107.91
bal	5	cwc	evening	3	33.06
bal	6	cc	morning	1	158.22	-125.16
bal	6	cc	evening	1	34.79
bal	6	cc	morning	2	137.92	-103.13
bal	6	cc	evening	2	28.65
bal	6	cc	morning	3	153.68	-125.03
bal	6	cc	evening	3	46.86
bal	7	cc	morning	1	78.69	-31.83
bal	7	cc	evening	1	52.5
bal	7	cc	morning	2	139.5	-87
bal	7	cc	evening	2	57.17
bal	7	cc	morning	3	126.73	-69.56
bal	7	cc	evening	3	39.43
bal	8	cc	morning	1	100.79	-61.36
bal	8	cc	evening	1	22.24
bal	8	cc	morning	2	138.66	-116.42
bal	8	cc	evening	2	30.84
bal	8	cc	morning	3	142.15	-111.31
bal	8	cc	evening	3	28.54
bal	9	cc	morning	1	154.41	-125.87
bal	9	cc	evening	1	37.92
bal	9	cc	morning	2	118.31	-80.39
bal	9	cc	evening	2	34.28
bal	9	cc	morning	3	137.91	-103.63
bal	9	cc	evening	3	30.23
bal	10	cd	morning	1	131.91	-101.68
bal	10	cd	evening	1	31.11
bal	10	cd	morning	2	175	-143.89
bal	10	cd	evening	2	33.54
bal	10	cd	morning	3	122.69	-89.15
bal	10	cd	evening	3	37.26
bal	11	cd	morning	1	116.48	-79.22
bal	11	cd	evening	1	29.43
bal	11	cd	morning	2	263.57	-234.14
bal	11	cd	evening	2	41.36
bal	11	cd	morning	3	159.71	-118.35
bal	11	cd	evening	3	62.3
bal	12	cd	morning	1	111.46	-49.16
bal	12	cd	evening	1	34.45
bal	12	cd	morning	2	157.75	-123.3
bal	12	cd	evening	2	34.67
bal	12	cd	morning	3	105.19	-70.52
bal	12	cd	evening	3	31.17
bal	13	cd	morning	1	147	-115.83
bal	13	cd	evening	1	62.77
bal	13	cd	morning	2	157.5	-94.73
bal	13	cd	evening	2	57.62
bal	13	cd	morning	3	130.2	-72.58
bal	13	cd	evening	3	49.76
bal	14	cd	morning	1	107.87	-58.11
bal	14	cd	evening	1	41.79
bal	14	cd	morning	2	138.15	-96.36
bal	14	cd	evening	2	34.82
bal	14	cd	morning	3	75.32	-40.5
bal	14	cd	evening	3	38.48
bal	15	wd	morning	1	112.67	-74.19
bal	15	wd	evening	1	36.58
bal	15	wd	morning	2	160.19	-123.61
bal	15	wd	evening	2	34.14
bal	15	wd	morning	3	114.18	-80.04
bal	15	wd	evening	3	36.92
bal	16	wd	morning	1	113.12	-76.2
bal	16	wd	evening	1	27.91
bal	16	wd	morning	2	161.62	-133.71
bal	16	wd	evening	2	33.47
bal	16	wd	morning	3	129.32	-95.85
bal	16	wd	evening	3	33.31
bal	17	wd	morning	2	146.4	-113.09
bal	17	wd	evening	2	38.13
bal	17	wd	morning	3	153.29	-115.16
bal	17	wd	evening	3	36.94
bal	18	wd	morning	1	135.37	-98.43
bal	18	wd	evening	1	32.08
bal	18	wd	morning	2	82.96	-50.88
bal	18	wd	evening	2	27.75
bal	18	wd	morning	3	112.36	-84.61
bal	18	wd	evening	3	31.82
bal	19	wd	morning	1	178.37	-146.55
bal	19	wd	evening	1	61.7
bal	19	wd	morning	2	91.93	-30.23
bal	19	wd	evening	2	48.77
bal	19	wd	morning	3	171.73	-122.96
bal	19	wd	evening	3	50.4
bal	20	wc	morning	1	121.38	-70.98
bal	20	wc	evening	1	66.86
bal	20	wc	morning	2	91.09	-24.23
bal	20	wc	evening	2	46.21
bal	20	wc	morning	3	108.14	-61.93
bal	20	wc	evening	3	38.66
bal	21	wc	morning	1	94.48	-55.82
bal	21	wc	evening	1	25.67
bal	21	wc	morning	2	73.83	-48.16
bal	21	wc	evening	2	29.52
bal	21	wc	morning	3	80.07	-50.55
bal	21	wc	evening	3	29.17
bal	22	wc	morning	1	54.33	-25.16
bal	22	wc	evening	1	29.68
bal	22	wc	morning	2	109.7	-80.02
bal	22	wc	evening	2	30.67
bal	22	wc	morning	3	163.68	-133.01
bal	22	wc	evening	3	33.26
bal	23	wc	morning	1	102.29	-69.03
bal	23	wc	evening	1	32.18
bal	23	wc	morning	2	136.35	-104.17
bal	23	wc	evening	2	26.1
bal	23	wc	morning	3	163.87	-137.77
bal	23	wc	evening	3	39.33
bal	24	wc	morning	1	108.05	-68.72
bal	24	wc	evening	1	29.64
bal	24	wc	morning	2	108.78	-79.14
bal	24	wc	evening	2	32.7
bal	24	wc	morning	3	126.16	-93.46
bal	24	wc	evening	3	32.12
bal	25	wcw	morning	1	155.62	-123.5
bal	25	wcw	evening	1	31.5
bal	25	wcw	morning	2	85.31	-53.81
bal	25	wcw	evening	2	33.87
bal	25	wcw	morning	3	181.89	-148.02
bal	25	wcw	evening	3	25.63
bal	26	wcw	morning	1	110.56	-84.93
bal	26	wcw	evening	1	21.67
bal	26	wcw	morning	2	67.04	-45.37
bal	26	wcw	evening	2	29.53
bal	26	wcw	morning	3	149.97	-120.44
bal	26	wcw	evening	3	22.79
bal	27	wcw	morning	1	116.11	-93.32
bal	27	wcw	evening	1	35.35
bal	27	wcw	morning	2	91.59	-56.24
bal	27	wcw	evening	2	33.43
bal	27	wcw	morning	3	126.74	-93.31
bal	27	wcw	evening	3	32.99
bal	28	wcw	morning	1	85.75	-52.76
bal	28	wcw	evening	1	28.31
bal	28	wcw	morning	2	68.82	-40.51
bal	28	wcw	evening	2	33.5
bal	28	wcw	morning	3	188.08	-154.58
bal	28	wcw	evening	3	35.56
bal	29	wcw	morning	1	182.85	-147.29
bal	29	wcw	evening	1	62.82
bal	29	wcw	morning	2	132.77	-69.95
bal	29	wcw	evening	2	49.93
bal	29	wcw	morning	3	128.33	-78.4
bal	29	wcw	evening	3	38.27
dec	1	cc	morning	1	65.932	-27.662
dec	1	cc	evening	1	54.9561
dec	1	cc	morning	2	81.849	-26.8928
dec	1	cc	evening	2	78.1841
dec	1	cc	morning	3	94.7149	-16.5308
dec	1	cc	evening	3	111.779
dec	2	cc	morning	1	46.0081	65.7712
dec	2	cc	evening	1	66.8889
dec	2	cc	morning	2	102.896	-36.0073
dec	2	cc	evening	2	92.5806
dec	2	cc	morning	3	105.753	-13.172
dec	2	cc	evening	3	90.5051
dec	3	cc	morning	1	76.73	13.7751
dec	3	cc	evening	1	124.15
dec	3	cc	morning	2	130.67	-6.52
dec	3	cc	evening	2	108.5
dec	3	cc	morning	3	108.03	0.47
dec	3	cc	evening	3	105
dec	4	cwc	morning	1	35	70
dec	4	cwc	evening	1	79.8718
dec	4	cwc	morning	2	70.7407	9.13105
dec	4	cwc	evening	2	22.7949
dec	4	cwc	morning	3	101.995	-79.2001
dec	4	cwc	evening	3	113.838
dec	5	cwc	morning	1	80.5191	33.3193
dec	5	cwc	evening	1	78.5556
dec	5	cwc	morning	2	94.0741	-15.5185
dec	5	cwc	evening	2	50.6183
dec	5	cwc	morning	3	74.375	-23.7567
dec	5	cwc	evening	3	14.3443
dec	6	cwc	morning	1	60.7796	-46.4353
dec	6	cwc	evening	1	67.5137
dec	6	cwc	morning	2	103.444	-35.9308
dec	6	cwc	evening	2	56.1944
dec	6	cwc	morning	3	64.8588	-8.66431
dec	6	cwc	evening	3	81.4785
dec	7	cwc	morning	1	113.08	-31.6015
dec	7	cwc	evening	1	116.43
dec	7	cwc	morning	2	107.69	8.74
dec	7	cwc	evening	2	44.87
dec	7	cwc	morning	3	79.65	-34.78
dec	7	cwc	evening	3	98.49
dec	8	cd	morning	1	64.0845	34.4055
dec	8	cd	evening	1	53.6343
dec	8	cd	morning	2	138.113	-84.4785
dec	8	cd	evening	2	52.8241
dec	8	cd	morning	3	127.449	-74.6254
dec	8	cd	evening	3	62.8205
dec	9	cd	morning	1	167.96	-105.139
dec	9	cd	evening	1	121.07
dec	9	cd	morning	2	165.67	-44.6
dec	9	cd	evening	2	100.74
dec	9	cd	morning	3	108.5	-7.76
dec	9	cd	evening	3	46.44
dec	10	cd	morning	1	89.0741	-42.6341
dec	10	cd	evening	1	83.1481
dec	10	cd	morning	2	138.495	-55.3465
dec	10	cd	evening	2	102.705
dec	10	cd	morning	3	74.1398	28.5651
dec	10	cd	evening	3	84.3443
dec	11	cd	morning	1	53.4722	30.872
dec	11	cd	evening	1	76.694
dec	11	cd	morning	2	138.661	-61.9672
dec	11	cd	evening	2	97.6613
dec	11	cd	morning	3	100.601	-2.9398
dec	11	cd	evening	3	75.1852
dec	12	cc	morning	1	32.8611	42.3241
dec	12	cc	evening	1	70
dec	12	cc	morning	2	78.75	-8.75
dec	12	cc	evening	2	36.1475
dec	12	cc	morning	3	98.7903	-62.6428
dec	12	cc	evening	3	96.25
dec	13	cc	morning	1	69.2593	26.9907
dec	13	cc	evening	1	52.0219
dec	13	cc	morning	2	73.7634	-21.7416
dec	13	cc	evening	2	38.4426
dec	13	cc	morning	3	97.541	-59.0984
dec	13	cc	evening	3	90.1344
dec	14	wd	morning	1	92.17	-2.03559
dec	14	wd	evening	1	79.38
dec	14	wd	morning	2	150.1	-70.72
dec	14	wd	evening	2	33.02
dec	14	wd	morning	3	143.81	-110.79
dec	14	wd	evening	3	28.18
dec	15	wd	morning	1	57.75	-29.57
dec	15	wd	evening	1	78.1481
dec	15	wd	morning	2	121.917	-43.7685
dec	15	wd	evening	2	19.3169
dec	15	wd	morning	3	121.589	-102.272
dec	15	wd	evening	3	21.4179
dec	16	wd	morning	1	73.2308	-51.8129
dec	16	wd	evening	1	78.7065
dec	16	wd	morning	2	117.681	-38.9747
dec	16	wd	evening	2	28.3831
dec	16	wd	morning	3	103.259	-74.8756
dec	16	wd	evening	3	24.4271
dec	17	wd	morning	1	44.5278	-20.1007
dec	17	wd	evening	1	43.9444
dec	17	wd	morning	2	131.852	-87.9074
dec	17	wd	evening	2	20.5108
dec	17	wd	morning	3	109.016	-88.5056
dec	17	wd	evening	3	33.7037
dec	18	wd	morning	1	71.3172	-37.6135
dec	18	wd	evening	1	76.1202
dec	18	wd	morning	2	115.902	-39.7814
dec	18	wd	evening	2	19.6296
dec	18	wd	morning	3	34.2708	-14.6412
dec	18	wd	evening	3	19.1406
dec	19	wd	morning	1	106.077	-86.9363
dec	19	wd	evening	1	100.86
dec	19	wd	morning	2	152.727	-51.8671
dec	19	wd	evening	2	25.5208
dec	19	wd	morning	3	109.815	-84.294
dec	19	wd	evening	3	24.9487
dec	20	wc	morning	1	48.4896	-23.5409
dec	20	wc	evening	1	74.4872
dec	20	wc	morning	2	102.385	-27.8979
dec	20	wc	evening	2	18.4722
dec	20	wc	morning	3	96.3934	-77.9212
dec	20	wc	evening	3	19.0741
dec	21	wc	morning	1	96.8519	-77.7778
dec	21	wc	evening	1	87.6768
dec	21	wc	morning	2	80.5556	7.12121
dec	21	wc	evening	2	19.0741
dec	21	wc	morning	3	90.0249	-70.9508
dec	21	wc	evening	3	20.2344
dec	22	wc	morning	1	65.7222	-45.4878
dec	22	wc	evening	1	62.4167
dec	22	wc	morning	2	91.9945	-29.5779
dec	22	wc	evening	2	23.1481
dec	22	wc	morning	3	88.8462	-65.698
dec	22	wc	evening	3	24.0741
dec	23	wc	morning	1	98	-73.9259
dec	23	wc	evening	1	100.33
dec	23	wc	morning	2	100.46	-0.13
dec	23	wc	evening	2	40.06
dec	23	wc	morning	3	112.13	-72.07
dec	23	wc	evening	3	26.42
dec	24	wc	morning	1	90.9635	-64.5435
dec	24	wc	evening	1	45.9259
dec	24	wc	morning	2	100.333	-54.4074
dec	24	wc	evening	2	24.8387
dec	24	wc	morning	3	111.417	-86.578
dec	24	wc	evening	3	26.8519
dec	25	wcw	morning	1	105.22	-78.3683
dec	25	wcw	evening	1	82.5472
dec	25	wcw	morning	2	139.598	-57.0505
dec	25	wcw	evening	2	87.0833
dec	25	wcw	morning	3	123.173	-36.0897
dec	25	wcw	evening	3	28.2692
dec	26	wcw	morning	1	79.1146	-50.8454
dec	26	wcw	evening	1	87.6823
dec	26	wcw	morning	2	105.182	-17.5
dec	26	wcw	evening	2	100.513
dec	26	wcw	morning	3	118.234	-17.721
dec	26	wcw	evening	3	30.0781
dec	27	wcw	morning	1	119.23	-89.1519
dec	27	wcw	evening	1	127.14
dec	27	wcw	morning	2	122.84	4.3
dec	27	wcw	evening	2	116.44
dec	27	wcw	morning	3	111.86	4.58
dec	27	wcw	evening	3	30.06
dec	28	wcw	morning	1	62.541	-32.481
dec	28	wcw	evening	1	71.5054
dec	28	wcw	morning	2	100.219	-28.7132
dec	28	wcw	evening	2	91.8033
dec	28	wcw	morning	3	87.5926	4.21069
dec	28	wcw	evening	3	28.7903
dec	29	wcw	morning	1	70.7527	-41.9624
dec	29	wcw	evening	1	60.0269
dec	29	wcw	morning	2	119.538	-59.5116
dec	29	wcw	evening	2	108.825
dec	29	wcw	morning	3	101.901	6.92409
dec	29	wcw	evening	3	31.1719
dec	30	wcw	morning	1	76.6912	-45.5193
dec	30	wcw	evening	1	94.9005
dec	30	wcw	morning	2	100.711	-5.81029
dec	30	wcw	evening	2	89.7826
dec	30	wcw	morning	3	112.778	-22.9952
dec	30	wcw	evening	3	24.974
vis	1	cwc	morning	1	20.3226	4.65138
vis	1	cwc	evening	1	19.8907
vis	1	cwc	morning	2	45.9375	-26.0468
vis	1	cwc	evening	2	25.8854
vis	1	cwc	morning	3	62.2222	-36.3368
vis	1	cwc	evening	3	22.1858
vis	2	cwc	morning	1	22.8333	-0.647541
vis	2	cwc	evening	1	21.9608
vis	2	cwc	morning	2	62.0667	-40.1059
vis	2	cwc	evening	2	18.5111
vis	2	cwc	morning	3	58.5128	-40.0017
vis	2	cwc	evening	3	37.3698
vis	3	cwc	morning	1	27.9293	9.4405
vis	3	cwc	evening	1	18.4577
vis	3	cwc	morning	2	44.899	-26.4413
vis	3	cwc	evening	2	24.4103
vis	3	cwc	morning	3	50.9444	-26.5342
vis	3	cwc	evening	3	25.0269
vis	4	cwc	morning	1	35.3955	-10.3686
vis	4	cwc	evening	1	24.3391
vis	4	cwc	morning	2	78.75	-54.4109
vis	4	cwc	evening	2	22.2564
vis	4	cwc	morning	3	69.0278	-46.7714
vis	4	cwc	evening	3	36.3611
vis	5	cwc	morning	1	25.5914	10.7697
vis	5	cwc	evening	1	24.8387
vis	5	cwc	morning	2	51.8079	-26.9692
vis	5	cwc	evening	2	23.8978
vis	5	cwc	morning	3	52.6823	-28.7844
vis	5	cwc	evening	3	41.0156
vis	6	cwc	morning	1	58.33	-17.3144
vis	6	cwc	evening	1	48.95
vis	6	cwc	morning	2	54.15	-5.2
vis	6	cwc	evening	2	43.08
vis	6	cwc	morning	3	48.43	-5.35
vis	6	cwc	evening	3	46.44
vis	7	cc	morning	1	22.4242	24.0158
vis	7	cc	evening	1	18.2675
vis	7	cc	morning	2	31.4103	-13.1427
vis	7	cc	evening	2	33.3333
vis	7	cc	morning	3	45.7576	-12.4242
vis	7	cc	evening	3	28.4848
vis	8	cc	morning	1	21.1795	7.30536
vis	8	cc	evening	1	11.4976
vis	8	cc	morning	2	35.3382	-23.8406
vis	8	cc	evening	2	31.6184
vis	8	cc	morning	3	41.5027	-9.88437
vis	8	cc	evening	3	27.6836
vis	9	cc	morning	1	65.1	-37.4164
vis	9	cc	evening	1	55.82
vis	9	cc	morning	2	77.4	-21.58
vis	9	cc	evening	2	47.81
vis	9	cc	morning	3	53.62	-5.81
vis	9	cc	evening	3	40.49
vis	10	cc	morning	1	22.4219	18.0681
vis	10	cc	evening	1	17.1354
vis	10	cc	morning	2	24.7059	-7.57047
vis	10	cc	evening	2	26.0386
vis	10	cc	morning	3	40.2688	-14.2302
vis	10	cc	evening	3	35.9409
vis	11	cc	morning	1	26.0109	9.92993
vis	11	cc	evening	1	19.8907
vis	11	cc	morning	2	49	-29.1093
vis	11	cc	evening	2	40.8333
vis	11	cc	morning	3	36.9444	3.88889
vis	11	cc	evening	3	36.6908
vis	12	cd	morning	1	30.2743	6.41656
vis	12	cd	evening	1	14.8904
vis	12	cd	morning	2	73.2237	-58.3333
vis	12	cd	evening	2	13.7162
vis	12	cd	morning	3	50	-36.2838
vis	12	cd	evening	3	22.1144
vis	13	cd	morning	1	47.2917	-25.1772
vis	13	cd	evening	1	17.6944
vis	13	cd	morning	2	91.25	-73.5556
vis	13	cd	evening	2	18.1694
vis	13	cd	morning	3	102.385	-84.2157
vis	13	cd	evening	3	24.5198
vis	15	cd	morning	1	50.33	-25.8102
vis	15	cd	evening	1	48.01
vis	15	cd	morning	2	89.66	-41.65
vis	15	cd	evening	2	23.55
vis	15	cd	morning	3	54.88	-31.33
vis	15	cd	evening	3	36.1
vis	16	cd	morning	1	36.8519	-0.751852
vis	16	cd	evening	1	28.2552
vis	16	cd	morning	2	54.5052	-26.25
vis	16	cd	evening	2	24.6094
vis	16	cd	morning	3	65.4098	-40.8005
vis	16	cd	evening	3	27.4167
vis	17	cd	morning	1	24.2308	3.1859
vis	17	cd	evening	1	24.974
vis	17	cd	morning	2	75.5556	-50.5816
vis	17	cd	evening	2	20
vis	17	cd	morning	3	41.8519	-21.8519
vis	17	cd	evening	3	22.5683
vis	18	wd	morning	1	16.0859	6.48245
vis	18	wd	evening	1	12.0149
vis	18	wd	morning	2	49.1414	-37.1265
vis	18	wd	evening	2	14.6667
vis	18	wd	morning	3	30.6923	-16.0256
vis	18	wd	evening	3	16.8306
vis	19	wd	morning	1	53.8611	-37.0305
vis	19	wd	evening	1	15.5556
vis	19	wd	morning	2	68.7436	-53.188
vis	19	wd	evening	2	14.9479
vis	19	wd	morning	3	33.4444	-18.4965
vis	19	wd	evening	3	17.7778
vis	20	wd	morning	1	44.25	-26.4722
vis	20	wd	evening	1	33.6
vis	20	wd	morning	2	79.1	-45.5
vis	20	wd	evening	2	24.27
vis	20	wd	morning	3	40.83	-16.56
vis	20	wd	evening	3	27.77
vis	21	wd	morning	1	26.3441	1.42591
vis	21	wd	evening	1	20.8205
vis	21	wd	morning	2	61.5847	-40.7642
vis	21	wd	evening	2	17.8763
vis	21	wd	morning	3	28.5572	-10.6809
vis	21	wd	evening	3	17.963
vis	22	wd	morning	1	32.4479	-14.485
vis	22	wd	evening	1	18.5938
vis	22	wd	morning	2	67.9301	-49.3364
vis	22	wd	evening	2	15.6154
vis	22	wd	morning	3	34.8259	-19.2105
vis	22	wd	evening	3	17.2388
vis	23	wd	morning	1	26.7969	-9.55807
vis	23	wd	evening	1	17.8646
vis	23	wd	morning	2	64.5894	-46.7248
vis	23	wd	evening	2	22.096
vis	23	wd	morning	3	30.8209	-8.72494
vis	23	wd	evening	3	24.5707
vis	24	wc	morning	1	48.95	-24.3793
vis	24	wc	evening	1	37.02
vis	24	wc	morning	2	49.31	-12.29
vis	24	wc	evening	2	32.76
vis	24	wc	morning	3	33.46	-0.7
vis	24	wc	evening	3	30.51
vis	25	wc	morning	1	20.5556	9.95444
vis	25	wc	evening	1	13.388
vis	25	wc	morning	2	49.6774	-36.2894
vis	25	wc	evening	2	19.5082
vis	25	wc	morning	3	38.3056	-18.7974
vis	25	wc	evening	3	23.3333
vis	26	wc	morning	1	27.6056	-4.2723
vis	26	wc	evening	1	16.9853
vis	26	wc	morning	2	27.0968	-10.1115
vis	26	wc	evening	2	24.0625
vis	26	wc	morning	3	60.0833	-36.0208
vis	26	wc	evening	3	27.6111
vis	27	wc	morning	1	19.9462	7.66487
vis	27	wc	evening	1	17.0513
vis	27	wc	morning	2	51.9531	-34.9018
vis	27	wc	evening	2	19.4444
vis	27	wc	morning	3	51.2626	-31.8182
vis	27	wc	evening	3	21.2963
vis	28	wc	morning	1	30.8718	-9.5755
vis	28	wc	evening	1	25.6667
vis	28	wc	morning	2	29.5202	-3.85354
vis	28	wc	evening	2	20.5108
vis	28	wc	morning	3	59.1111	-38.6004
vis	28	wc	evening	3	22.377
vis	29	wc	morning	1	50.2874	-27.9103
vis	29	wc	evening	1	22.7299
vis	29	wc	morning	2	36.8229	-14.093
vis	29	wc	evening	2	26.99
vis	29	wc	morning	3	55.9259	-28.9359
vis	29	wc	evening	3	30.672
vis	30	wcw	morning	1	18.05	12.622
vis	30	wcw	evening	1	11.67
vis	30	wcw	morning	2	44.4	-32.73
vis	30	wcw	evening	2	27.69
vis	30	wcw	morning	3	34.44	-6.75
vis	30	wcw	evening	3	21.93
vis	31	wcw	morning	1	41.641	-19.711
vis	31	wcw	evening	1	15.7323
vis	31	wcw	morning	2	50.3865	-34.6542
vis	31	wcw	evening	2	35.7883
vis	31	wcw	morning	3	22.6667	13.1216
vis	31	wcw	evening	3	17.3333
vis	32	wcw	morning	1	54.8148	-37.4815
vis	32	wcw	evening	1	19.25
vis	32	wcw	morning	2	62.8205	-43.5705
vis	32	wcw	evening	2	26.0677
vis	32	wcw	morning	3	60.0546	-33.9869
vis	32	wcw	evening	3	35.7527
vis	33	wcw	morning	2	51.4481	-15.6954
vis	33	wcw	evening	2	38.7634
vis	33	wcw	morning	3	41.6111	-2.84767
vis	33	wcw	evening	3	34.4167
vis	34	wcw	morning	1	49.0365	-14.6198
vis	34	wcw	evening	1	17.6944
vis	34	wcw	morning	2	58.6869	-40.9924
vis	34	wcw	evening	2	33.4091
vis	34	wcw	morning	3	38.3056	-4.89646
vis	34	wcw	evening	3	27.6111
vis	35	wcw	morning	1	44.33	-16.7189
vis	35	wcw	evening	1	37.47
vis	35	wcw	morning	2	46.44	-8.97
vis	35	wcw	evening	2	47.34
vis	35	wcw	morning	3	37.92	9.42
vis	35	wcw	evening	3	31.86
mas	1	cwc	morning	1	50.78	-18.92
mas	1	cwc	evening	1	56.2
mas	1	cwc	morning	2	39.67	16.53
mas	1	cwc	evening	2	12.68
mas	1	cwc	morning	3	38.5	-25.82
mas	1	cwc	evening	3	15.27
mas	2	cwc	morning	1	85.99	-70.72
mas	2	cwc	evening	1	112.42
mas	2	cwc	morning	2	80.52	31.9
mas	2	cwc	evening	2	21.51
mas	2	cwc	morning	3	59.69	-38.18
mas	2	cwc	evening	3	40.46
mas	3	cwc	morning	1	98.56	-58.1
mas	3	cwc	evening	1	77.16
mas	3	cwc	morning	2	139.79	-62.63
mas	3	cwc	evening	2	44.2
mas	3	cwc	morning	3	110.83	-66.63
mas	3	cwc	evening	3	70.93
mas	4	cwc	morning	1	120.93	-50
mas	4	cwc	evening	1	89.74
mas	4	cwc	morning	2	78.92	10.82
mas	4	cwc	evening	2	25.09
mas	4	cwc	morning	3	105	-79.91
mas	4	cwc	evening	3	78.14
mas	5	cwc	morning	1	108.28	-30.14
mas	5	cwc	evening	1	87.05
mas	5	cwc	morning	2	130.82	-43.77
mas	5	cwc	evening	2	27.85
mas	5	cwc	morning	3	123	-95.15
mas	5	cwc	evening	3	77.19
mas	6	cc	morning	1	81.37	-4.18
mas	6	cc	evening	1	58.19
mas	6	cc	morning	2	112.69	-54.5
mas	6	cc	evening	2	45.85
mas	6	cc	morning	3	125.78	-79.93
mas	6	cc	evening	3	77.72
mas	7	cc	morning	1	91.09	-13.37
mas	7	cc	evening	1	99.84
mas	7	cc	morning	2	94.68	5.16
mas	7	cc	evening	2	38.89
mas	7	cc	morning	3	84.36	-45.47
mas	7	cc	evening	3	69.31
mas	8	cc	morning	1	151.144	-81.8343
mas	8	cc	evening	1	118.641
mas	8	cc	morning	2	83.8889	34.7521
mas	8	cc	evening	2	52.9353
mas	8	cc	morning	3	132.282	-79.3467
mas	8	cc	evening	3	104.103
mas	9	cd	morning	1	136.27	-32.1674
mas	9	cd	evening	1	143.97
mas	9	cd	morning	2	126.93	17.04
mas	9	cd	evening	2	48.91
mas	9	cd	morning	3	132.3	-83.39
mas	9	cd	evening	3	50.71
mas	10	cd	morning	1	94.35	-43.64
mas	10	cd	evening	1	59.86
mas	10	cd	morning	2	114.85	-54.99
mas	10	cd	evening	2	36.54
mas	10	cd	morning	3	131.03	-94.49
mas	10	cd	evening	3	96.6
mas	11	cd	morning	1	107.188	-10.5875
mas	11	cd	evening	1	98.306
mas	11	cd	morning	2	134.815	-36.5088
mas	11	cd	evening	2	24.0625
mas	11	cd	morning	3	88.9778	-64.9153
mas	11	cd	evening	3	62.2222
mas	12	cd	morning	1	71.3388	-9.11658
mas	12	cd	evening	1	43.3611
mas	12	cd	morning	2	108.079	-64.7176
mas	12	cd	evening	2	26.864
mas	12	cd	morning	3	109.272	-82.4083
mas	12	cd	evening	3	68.4018
mas	13	cd	morning	1	92.1858	-23.784
mas	13	cd	evening	1	101.465
mas	13	cd	morning	2	122.5	-21.0354
mas	13	cd	evening	2	29.071
mas	13	cd	morning	3	124.87	-95.7988
mas	13	cd	evening	3	120.995
mas	16	wd	morning	1	85.27	35.7246
mas	16	wd	evening	1	34.29
mas	16	wd	morning	2	96.06	-61.77
mas	16	wd	evening	2	24.18
mas	16	wd	morning	3	55.61	-31.43
mas	16	wd	evening	3	21.67
mas	17	wd	morning	1	56.9697	-35.2997
mas	17	wd	evening	1	22.5556
mas	17	wd	morning	2	81.9778	-59.4222
mas	17	wd	evening	2	21.4155
mas	17	wd	morning	3	72.2727	-50.8572
mas	17	wd	evening	3	18.4459
mas	18	wd	morning	1	78.0914	-59.6455
mas	18	wd	evening	1	25.6667
mas	18	wd	morning	2	81.4815	-55.8148
mas	18	wd	evening	2	21.6927
mas	18	wd	morning	3	75.457	-53.7643
mas	18	wd	evening	3	25.8197
mas	19	wd	morning	1	36.3636	-10.544
mas	19	wd	evening	1	23.0263
mas	20	wd	morning	1	82.55	-59.5237
mas	20	wd	evening	1	38.24
mas	20	wd	morning	2	80.59	-42.35
mas	20	wd	evening	2	32.36
mas	20	wd	morning	3	54.88	-22.52
mas	20	wd	evening	3	35.66
mas	21	wd	morning	1	84.9074	-49.2474
mas	21	wd	evening	1	44.5305
mas	21	wd	morning	2	79.5305	-35
mas	21	wd	evening	2	19.2342
mas	21	wd	morning	3	69.5205	-50.2863
mas	21	wd	evening	3	31.9213
mas	23	wc	morning	1	43.08	-11.1587
mas	23	wc	evening	1	30.03
mas	23	wc	morning	2	34.1	-4.07
mas	23	wc	evening	2	25.58
mas	23	wc	morning	3	55.64	-30.06
mas	23	wc	evening	3	18.85
mas	24	wc	morning	1	60.1667	-41.3167
mas	24	wc	evening	1	30.7108
mas	24	wc	morning	2	90.3333	-59.6225
mas	24	wc	evening	2	18.6667
mas	24	wc	morning	3	108	-89.3333
mas	24	wc	evening	3	28.6667
mas	25	wc	morning	2	48.0856	-19.4189
mas	25	wc	evening	2	13.2018
mas	25	wc	morning	3	52.6768	-39.475
mas	25	wc	evening	3	16.6422
mas	26	wc	morning	1	92.9798	-76.3376
mas	26	wc	evening	1	24.5169
mas	26	wc	morning	2	84.3011	-59.7842
mas	26	wc	evening	2	16.7929
mas	26	wc	morning	3	124.382	-107.589
mas	26	wc	evening	3	16.2626
mas	27	wcw	morning	1	80.1	-63.8374
mas	27	wcw	evening	1	34.34
mas	27	wcw	morning	2	88.88	-54.54
mas	27	wcw	evening	2	29.48
mas	27	wcw	morning	3	110.3	-80.82
mas	27	wcw	evening	3	29.06
mas	28	wcw	morning	1	125.606	-96.5461
mas	28	wcw	evening	1	21.9518
mas	28	wcw	morning	2	70.1795	-48.2277
mas	28	wcw	evening	2	32.5538
mas	28	wcw	morning	3	82.6875	-50.1337
mas	28	wcw	evening	3	23.6325
mas	29	wcw	morning	1	60.0269	-36.3944
mas	29	wcw	evening	1	28.3333
mas	29	wcw	morning	2	94.2172	-65.8838
mas	29	wcw	evening	2	13.5821
mas	29	wcw	morning	3	69.5139	-55.9318
mas	29	wcw	evening	3	19.0766
mas	30	wcw	morning	1	96.0109	-76.9344
mas	30	wcw	evening	1	26.1111
mas	30	wcw	morning	2	66.6892	-40.5781
mas	30	wcw	evening	2	22.8788
mas	30	wcw	morning	3	86.8694	-63.9906
mas	30	wcw	evening	3	32.8935
mas	31	wcw	morning	1	115.821	-82.9277
mas	31	wcw	evening	1	39.213
mas	31	wcw	morning	2	58	-18.787
mas	31	wcw	evening	2	19.2824
mas	31	wcw	morning	3	70.3196	-51.0372
mas	31	wcw	evening	3	24.2793
sau	1	cwc	morning	1	20.3226	3.9567
sau	1	cwc	evening	1	19.8907
sau	1	cwc	morning	2	45.9375	-26.0468
sau	1	cwc	evening	2	25.8854
sau	1	cwc	morning	3	62.2222	-36.3368
sau	1	cwc	evening	3	22.1858
sau	2	cwc	morning	1	61.42	-39.2342
sau	2	cwc	evening	1	14.34
sau	2	cwc	morning	2	66.5	-52.16
sau	2	cwc	evening	2	24.65
sau	2	cwc	morning	3	51.75	-27.1
sau	2	cwc	evening	3	27.3
sau	3	cwc	morning	1	77.1795	-49.8795
sau	3	cwc	evening	1	26.0256
sau	3	cwc	morning	2	102.702	-76.6764
sau	3	cwc	evening	2	22.2043
sau	3	cwc	morning	3	100.984	-78.7793
sau	3	cwc	evening	3	35.5738
sau	4	cwc	morning	1	77.78	-42.2062
sau	4	cwc	evening	1	47.55
sau	4	cwc	morning	2	115.5	-67.95
sau	4	cwc	evening	2	36.79
sau	4	cwc	morning	3	106.87	-70.08
sau	4	cwc	evening	3	28.72
sau	5	cwc	morning	1	70	-41.28
sau	5	cwc	evening	1	20.0278
sau	5	cwc	morning	2	77.4074	-57.3796
sau	5	cwc	evening	2	24.7917
sau	5	cwc	morning	3	63.9722	-39.1806
sau	5	cwc	evening	3	31.9399
sau	6	cwc	morning	1	67.598	-35.6581
sau	6	cwc	evening	1	20.2821
sau	6	cwc	morning	2	75.6452	-55.3631
sau	6	cwc	evening	2	22.0161
sau	6	cwc	morning	3	70.9115	-48.8953
sau	6	cwc	evening	3	27.4731
sau	7	cc	morning	1	57.08	-29.6069
sau	7	cc	evening	1	22.1
sau	7	cc	morning	2	119.47	-97.37
sau	7	cc	evening	2	28.04
sau	7	cc	morning	3	115.82	-87.78
sau	7	cc	evening	3	33.23
sau	8	cc	morning	1	50.56	-17.33
sau	8	cc	evening	1	48.95
sau	8	cc	morning	2	95.06	-46.11
sau	8	cc	evening	2	48.21
sau	8	cc	morning	3	93.55	-45.34
sau	8	cc	evening	3	36.1
sau	9	cc	morning	1	76.5942	-40.4942
sau	9	cc	evening	1	26.99
sau	9	cc	morning	2	107.574	-80.5835
sau	9	cc	evening	2	27.8607
sau	9	cc	morning	3	76.1979	-48.3372
sau	9	cc	evening	3	36.5672
sau	10	cc	morning	1	72.3333	-35.7662
sau	10	cc	evening	1	25.904
sau	10	cc	morning	2	75.1639	-49.26
sau	10	cc	evening	2	29.1667
sau	10	cc	morning	3	80.026	-50.8594
sau	10	cc	evening	3	36.5054
sau	11	cc	morning	1	28.6885	7.81685
sau	11	cc	evening	1	16.4815
sau	11	cc	morning	2	66.5365	-50.055
sau	11	cc	evening	2	18.2071
sau	11	cc	morning	3	70.6965	-52.4894
sau	11	cc	evening	3	19.9747
sau	12	cd	morning	1	26.6441	-6.6694
sau	12	cd	evening	1	11.8243
sau	12	cd	morning	2	84.5455	-72.7211
sau	12	cd	evening	2	15.4545
sau	12	cd	morning	3	60.1515	-44.697
sau	12	cd	evening	3	19.3958
sau	13	cd	morning	1	67.5	-48.1042
sau	13	cd	evening	1	19.34
sau	13	cd	morning	2	121.31	-101.97
sau	13	cd	evening	2	37.16
sau	13	cd	morning	3	112.07	-74.91
sau	13	cd	evening	3	25.43
sau	14	cd	morning	1	61.776	-36.346
sau	14	cd	evening	1	24.4103
sau	14	cd	morning	2	66.3542	-41.9439
sau	14	cd	evening	2	28.3831
sau	14	cd	morning	3	103.661	-75.2781
sau	14	cd	evening	3	37.3729
sau	15	cd	morning	1	101.97	-64.5971
sau	15	cd	evening	1	43.4
sau	15	cd	morning	2	124.6	-81.2
sau	15	cd	evening	2	37.33
sau	15	cd	morning	3	86.8	-49.47
sau	15	cd	evening	3	36.87
sau	16	cd	morning	1	67.9412	-31.0712
sau	16	cd	evening	1	17.2308
sau	16	cd	morning	2	72.1212	-54.8904
sau	16	cd	evening	2	20.7598
sau	16	cd	morning	3	91.3043	-70.5445
sau	16	cd	evening	3	26.8841
sau	17	cd	morning	1	35.9409	-9.0568
sau	17	cd	evening	1	19.0054
sau	17	cd	morning	2	98.7313	-79.726
sau	17	cd	evening	2	24.0625
sau	17	cd	morning	3	73.1989	-49.1364
sau	17	cd	evening	3	36.1667
sau	18	wd	morning	1	48.61	-12.4433
sau	18	wd	evening	1	32.84
sau	18	wd	morning	2	92.87	-60.03
sau	18	wd	evening	2	31.03
sau	18	wd	morning	3	66.73	-35.7
sau	18	wd	evening	3	32.2
sau	19	wd	morning	1	19.5082	12.6918
sau	19	wd	evening	1	15.8192
sau	19	wd	morning	2	84.0365	-68.2172
sau	19	wd	evening	2	18.6667
sau	19	wd	morning	3	62.4615	-43.7949
sau	19	wd	evening	3	19.0909
sau	20	wd	morning	1	20.2732	-1.18231
sau	20	wd	evening	1	19.5082
sau	20	wd	morning	2	59.2896	-39.7814
sau	20	wd	evening	2	17.3177
sau	20	wd	morning	3	49.7268	-32.4091
sau	20	wd	evening	3	21.1944
sau	21	wd	morning	1	24.8634	-3.66894
sau	21	wd	evening	1	21.6667
sau	21	wd	morning	2	48.6111	-26.9444
sau	21	wd	evening	2	17.7869
sau	21	wd	morning	3	51.5591	-33.7723
sau	21	wd	evening	3	24.0741
sau	22	wd	morning	1	22.5683	1.50577
sau	22	wd	evening	1	17.7869
sau	22	wd	morning	2	49.0365	-31.2496
sau	22	wd	evening	2	18.629
sau	22	wd	morning	3	55.4645	-36.8354
sau	22	wd	evening	3	22.5926
sau	23	wd	morning	1	25.8611	-3.26852
sau	23	wd	evening	1	25.3107
sau	23	wd	morning	2	62.0278	-36.717
sau	23	wd	evening	2	23.1421
sau	23	wd	morning	3	43.0328	-19.8907
sau	23	wd	evening	3	21.828
sau	24	wc	morning	1	24.0404	-2.21245
sau	24	wc	evening	1	19.0256
sau	24	wc	morning	2	35.5833	-16.5577
sau	24	wc	evening	2	18.5938
sau	24	wc	morning	3	57.1858	-38.592
sau	24	wc	evening	3	18.2527
sau	25	wc	morning	2	61.8333	-43.5806
sau	25	wc	evening	2	15.7407
sau	25	wc	morning	3	47.8333	-32.0926
sau	25	wc	evening	3	21.2295
sau	26	wc	morning	1	30.7222	-9.49271
sau	26	wc	evening	1	21.0383
sau	26	wc	morning	2	62.037	-40.9988
sau	26	wc	evening	2	21.828
sau	26	wc	morning	3	62.6613	-40.8333
sau	26	wc	evening	3	28.5833
sau	27	wc	morning	1	67.9	-39.3167
sau	27	wc	evening	1	37.1
sau	27	wc	morning	2	95.67	-58.57
sau	27	wc	evening	2	34.77
sau	27	wc	morning	3	81.43	-46.66
sau	27	wc	evening	3	42.09
sau	28	wcw	morning	1	38.1111	3.97889
sau	28	wcw	evening	1	17.1237
sau	28	wcw	morning	2	67.963	-50.8393
sau	28	wcw	evening	2	22.2043
sau	28	wcw	morning	3	76.8056	-54.6013
sau	28	wcw	evening	3	33.5185
sau	29	wcw	morning	1	34.1358	-0.617284
sau	29	wcw	evening	1	24.6541
sau	30	wcw	morning	1	62.68	-38.0259
sau	30	wcw	evening	1	38.52
sau	30	wcw	morning	2	67.62	-29.1
sau	30	wcw	evening	2	35.22
sau	30	wcw	morning	3	99.6	-64.38
sau	30	wcw	evening	3	34.78
sau	31	wcw	morning	1	31.1749	3.60514
sau	31	wcw	evening	1	18.7037
sau	31	wcw	morning	2	36.6935	-17.9898
sau	31	wcw	evening	2	30.9836
sau	31	wcw	morning	3	78.0914	-47.1078
sau	31	wcw	evening	3	22.7596
sau	32	wcw	morning	1	23.9071	-1.14754
sau	32	wcw	evening	1	17.4011
sau	32	wcw	morning	2	33.8136	-16.4124
sau	32	wcw	evening	2	21.1944
sau	32	wcw	morning	3	47.0492	-25.8547
sau	32	wcw	evening	3	17.5
sau	34	wcw	morning	1	36.7213	-19.2213
sau	34	wcw	evening	1	18.629
sau	34	wcw	morning	2	61.5641	-42.9351
sau	34	wcw	evening	2	23.3333
sed	1	cwc	morning	1	20.3226	3.01075
sed	1	cwc	evening	1	19.8907
sed	1	cwc	morning	2	45.9375	-26.0468
sed	1	cwc	evening	2	25.8854
sed	1	cwc	morning	3	62.2222	-36.3368
sed	1	cwc	evening	3	22.1858
sed	2	cwc	morning	1	22.8333	-0.647541
sed	2	cwc	evening	1	21.9608
sed	2	cwc	morning	2	62.0667	-40.1059
sed	2	cwc	evening	2	18.5111
sed	2	cwc	morning	3	58.5128	-40.0017
sed	2	cwc	evening	3	37.3698
sed	3	cwc	morning	1	91.85	-54.4802
sed	3	cwc	evening	1	70.86
sed	3	cwc	morning	2	64.17	6.69
sed	3	cwc	evening	2	40.26
sed	3	cwc	morning	3	87.27	-47.01
sed	3	cwc	evening	3	74.58
sed	5	cwc	morning	1	48.4167	26.1633
sed	5	cwc	evening	1	66.4407
sed	5	cwc	morning	2	64.1667	2.27401
sed	5	cwc	evening	2	33.8333
sed	5	cwc	morning	3	88.3607	-54.5273
sed	5	cwc	evening	3	57.75
sed	6	cwc	morning	1	62.0968	-4.34677
sed	6	cwc	evening	1	51.2568
sed	6	cwc	morning	2	53.2292	-1.97234
sed	6	cwc	evening	2	45.1852
sed	6	cwc	morning	3	82.7436	-37.5584
sed	6	cwc	evening	3	70
sed	7	cc	morning	1	47.0098	22.9902
sed	7	cc	evening	1	48.8971
sed	7	cc	morning	2	95.5708	-46.6737
sed	7	cc	evening	2	67.8788
sed	7	cc	morning	3	103.911	-36.0323
sed	7	cc	evening	3	82.4769
sed	8	cc	morning	1	58.6923	23.7845
sed	8	cc	evening	1	45.4478
sed	8	cc	morning	2	90.2451	-44.7973
sed	8	cc	evening	2	71.2189
sed	8	cc	morning	3	105.53	-34.3114
sed	8	cc	evening	3	88.6667
sed	9	cc	morning	1	98.82	-10.1533
sed	9	cc	evening	1	86.8
sed	9	cc	morning	2	103.13	-16.33
sed	9	cc	evening	2	100.65
sed	9	cc	morning	3	115.5	-14.85
sed	9	cc	evening	3	80.07
sed	10	cd	morning	1	50.1493	29.9207
sed	10	cd	evening	1	55.1667
sed	10	cd	morning	2	114.976	-59.8092
sed	10	cd	evening	2	86.9082
sed	10	cd	morning	3	91.8116	-4.90338
sed	10	cd	evening	3	82.1739
sed	11	cd	morning	1	45.7552	36.4187
sed	11	cd	evening	1	41.0215
sed	11	cd	morning	2	82.197	-41.1755
sed	11	cd	evening	2	64.6154
sed	11	cd	morning	3	102.214	-37.5985
sed	11	cd	evening	3	72.5735
sed	12	cd	morning	1	100.06	-27.4865
sed	12	cd	evening	1	80.73
sed	12	cd	morning	2	130.31	-49.58
sed	12	cd	evening	2	110.94
sed	12	cd	morning	3	92.45	18.49
sed	12	cd	evening	3	111.82
sed	13	cd	morning	1	63.3621	48.4579
sed	13	cd	evening	1	50.4237
sed	13	cd	morning	2	117.963	-67.5392
sed	13	cd	evening	2	73.6567
sed	13	cd	morning	3	115.231	-41.5741
sed	13	cd	evening	3	97.8906
sed	14	cd	morning	1	54.4444	43.4462
sed	14	cd	evening	1	51.6923
sed	14	cd	morning	2	130.193	-78.5009
sed	14	cd	evening	2	91
sed	14	cd	morning	3	104.167	-13.1667
sed	14	cd	evening	3	77.4876
sed	15	cc	morning	1	51.1389	26.3487
sed	15	cc	evening	1	31.5805
sed	15	cc	morning	2	43.224	-11.6436
sed	15	cc	evening	2	35.1882
sed	15	cc	morning	3	90.565	-55.3768
sed	15	cc	evening	3	64.6448
sed	16	cd	morning	1	58.151	6.49377
sed	16	cd	evening	1	35
sed	16	cd	morning	2	129.292	-94.2922
sed	16	cd	evening	2	94.9537
sed	16	cd	morning	3	105.174	-10.2204
sed	16	cd	evening	3	84.6717
sed	18	wd	morning	1	48.0278	36.6439
sed	18	wd	evening	1	29.3611
sed	18	wd	morning	2	42.7778	-13.4167
sed	18	wd	evening	2	24.0741
sed	18	wd	morning	3	35.5738	-11.4997
sed	18	wd	evening	3	20.4167
sed	19	wd	morning	1	68.63	-48.2133
sed	19	wd	evening	1	59.48
sed	19	wd	morning	2	54.67	4.81
sed	19	wd	evening	2	34.1
sed	19	wd	morning	3	33.63	0.47
sed	19	wd	evening	3	27.82
sed	20	wc	morning	1	71.7	-43.88
sed	20	wc	evening	1	60.71
sed	20	wc	morning	2	64.84	-4.13
sed	20	wc	evening	2	43.36
sed	20	wc	morning	3	36.12	7.24
sed	20	wc	evening	3	22.89
sed	21	wd	morning	1	37.8	-14.91
sed	21	wd	evening	1	25.98
sed	21	wd	morning	2	39.76	-13.78
sed	21	wd	evening	2	20.58
sed	21	wd	morning	3	44.44	-23.86
sed	21	wd	evening	3	26.82
sed	22	wcw	morning	1	61.76	-34.94
sed	22	wcw	evening	1	61.76
sed	22	wcw	morning	2	84.18	-22.42
sed	22	wcw	evening	2	66.73
sed	22	wcw	morning	3	44.38	22.35
sed	22	wcw	evening	3	36.4
sed	23	wcw	morning	1	46.8611	-10.4611
sed	23	wcw	evening	1	34.4531
sed	23	wcw	morning	2	63.9722	-29.5191
sed	23	wcw	evening	2	38.9516
sed	23	wcw	morning	3	74.2593	-35.3076
sed	23	wcw	evening	3	27.1615
sed	24	wc	morning	1	43.5185	-16.3571
sed	24	wc	evening	1	28.6198
sed	24	wc	morning	2	47.7778	-19.158
sed	24	wc	evening	2	23.3333
sed	24	wc	morning	3	42.6282	-19.2949
sed	24	wc	evening	3	24.8742
sed	25	wcw	morning	2	43.7978	-18.9236
sed	25	wcw	evening	2	26.6146
sed	25	wcw	morning	3	54.5763	-27.9617
sed	25	wcw	evening	3	26.1017
tab	1	cwc	morning	1	20.3226	5.77911
tab	1	cwc	evening	1	19.8907
tab	1	cwc	morning	2	45.9375	-26.0468
tab	1	cwc	evening	2	25.8854
tab	1	cwc	morning	3	62.2222	-36.3368
tab	1	cwc	evening	3	22.1858
tab	2	cwc	morning	1	22.8333	-0.647541
tab	2	cwc	evening	1	21.9608
tab	2	cwc	morning	2	62.0667	-40.1059
tab	2	cwc	evening	2	18.5111
tab	2	cwc	morning	3	58.5128	-40.0017
tab	2	cwc	evening	3	37.3698
tab	3	cwc	morning	1	54.0556	-16.6858
tab	3	cwc	evening	1	49.7268
tab	3	cwc	morning	2	35.5072	14.2195
tab	3	cwc	evening	2	30.0245
tab	3	cwc	morning	3	38.6458	-8.62132
tab	3	cwc	evening	3	27.3383
tab	4	cwc	morning	1	35.8333	-8.49502
tab	4	cwc	evening	1	43.4259
tab	4	cwc	morning	2	29.4359	13.99
tab	4	cwc	evening	2	27.0455
tab	4	cwc	morning	3	42.601	-15.5556
tab	4	cwc	evening	3	24.0299
tab	5	cwc	morning	1	49.0365	-25.0066
tab	5	cwc	evening	1	40.6452
tab	5	cwc	morning	2	30.2957	10.3495
tab	5	cwc	evening	2	22.7949
tab	5	cwc	morning	3	35.1913	-12.3964
tab	5	cwc	evening	3	29.2623
tab	6	cc	morning	1	45.796	-16.5337
tab	6	cc	evening	1	32.1717
tab	6	cc	morning	2	37.3698	-5.19807
tab	6	cc	evening	2	20.1852
tab	6	cc	morning	3	38.1989	-18.0137
tab	6	cc	evening	3	21.3889
tab	7	cc	morning	1	48.0597	-26.6708
tab	7	cc	evening	1	31.7402
tab	7	cc	morning	2	53.3333	-21.5931
tab	7	cc	evening	2	31.3433
tab	7	cc	morning	3	45.7552	-14.4119
tab	7	cc	evening	3	30.9343
tab	8	cc	morning	1	37.6515	-6.71717
tab	8	cc	evening	1	39.5573
tab	8	cc	morning	2	48.9646	-9.40735
tab	8	cc	evening	2	26.8687
tab	8	cc	morning	3	38.1667	-11.298
tab	8	cc	evening	3	28.913
tab	9	cc	morning	1	71.4	-42.487
tab	9	cc	evening	1	51.47
tab	9	cc	morning	2	49.7	1.77
tab	9	cc	evening	2	39.43
tab	9	cc	morning	3	44.8	-5.37
tab	9	cc	evening	3	25.43
tab	10	cc	morning	1	27.8906	-2.46063
tab	10	cc	evening	1	25.6313
tab	10	cc	morning	2	40.303	-14.6717
tab	10	cc	evening	2	31.901
tab	10	cc	morning	3	56.4815	-24.5804
tab	10	cc	evening	3	32.8962
tab	11	cd	morning	1	32.6667	0.229508
tab	11	cd	evening	1	33.6158
tab	11	cd	morning	2	37.0699	-3.45407
tab	11	cd	evening	2	23.1481
tab	11	cd	morning	3	41.6379	-18.4898
tab	11	cd	evening	3	23.5455
tab	12	cd	morning	1	28.3889	-4.84343
tab	12	cd	evening	1	35.5738
tab	12	cd	morning	2	32.2778	3.29599
tab	12	cd	evening	2	20.1344
tab	12	cd	morning	3	44.2969	-24.1625
tab	12	cd	evening	3	23.7097
tab	13	cd	morning	1	79.25	-55.5403
tab	13	cd	evening	1	73.5
tab	13	cd	morning	2	52.16	21.34
tab	13	cd	evening	2	37.75
tab	13	cd	morning	3	36.6	1.15
tab	13	cd	evening	3	21.5
tab	14	cd	morning	1	46.6667	-25.1667
tab	14	cd	evening	1	38.8889
tab	14	cd	morning	2	37.5926	1.2963
tab	14	cd	evening	2	27.0455
tab	14	cd	morning	3	55.1515	-28.1061
tab	14	cd	evening	3	26.2935
tab	15	cd	morning	1	39.2077	-12.9141
tab	15	cd	evening	1	37.0699
tab	15	cd	morning	2	35.3825	1.68738
tab	15	cd	evening	2	21.5385
tab	15	cd	morning	3	32.5926	-11.0541
tab	15	cd	evening	3	22.2043
tab	16	wd	morning	1	52.5	-30.2957
tab	16	wd	evening	1	41.18
tab	16	wd	morning	2	46.44	-5.26
tab	16	wd	evening	2	29.4
tab	16	wd	morning	3	22.88	6.52
tab	16	wd	evening	3	18.43
tab	17	wd	morning	1	36.5054	-18.0754
tab	17	wd	evening	1	16.3333
tab	17	wd	morning	2	28.209	-11.8756
tab	17	wd	evening	2	18.1282
tab	18	wd	morning	1	39.2778	-21.1496
tab	18	wd	evening	1	17.3056
tab	19	wd	morning	1	46.6667	-29.3611
tab	19	wd	evening	1	15.3125
tab	19	wd	morning	2	35.5385	-20.226
tab	19	wd	evening	2	17.037
tab	21	wc	morning	1	39.67	-22.633
tab	21	wc	evening	1	32.43
tab	21	wc	morning	2	41.77	-9.34
tab	21	wc	evening	2	30.29
tab	22	wc	morning	1	37.5706	-7.28062
tab	22	wc	evening	1	13.4167
tab	22	wc	morning	2	24.6944	-11.2778
tab	22	wc	evening	2	18.2778
tab	23	wc	morning	1	46.4689	-28.1911
tab	23	wc	evening	1	18.9831
tab	23	wc	morning	2	27.8056	-8.8225
tab	23	wc	evening	2	23.7222
tab	23	wc	morning	3	34.8087	-11.0865
tab	23	wc	evening	3	20.6557
tab	24	wc	morning	1	56.7514	-36.0957
tab	24	wc	evening	1	22.9444
tab	24	wc	morning	2	41.4167	-18.4722
tab	24	wc	evening	2	28.306
tab	24	wc	morning	3	22.9688	5.33726
tab	24	wc	evening	3	18.4115
tab	25	wc	morning	1	32.3224	-13.9109
tab	25	wc	evening	1	22.377
tab	25	wc	morning	2	21.9722	0.404827
tab	25	wc	evening	2	24.6505
tab	26	wcw	morning	1	31.8519	-7.20131
tab	26	wcw	evening	1	16.4815
tab	26	wcw	morning	2	24.7475	-8.26599
tab	26	wcw	evening	2	16.0628
tab	26	wcw	morning	3	30.7407	-14.6779
tab	26	wcw	evening	3	16.6102
tab	27	wcw	morning	1	19.4444	-2.83427
tab	27	wcw	evening	1	16.4062
tab	27	wcw	morning	2	23.3333	-6.92708
tab	27	wcw	evening	2	17.3232
tab	27	wcw	morning	3	18.8889	-1.56566
tab	27	wcw	evening	3	16.7708
tab	28	wcw	morning	1	57.42	-40.6492
tab	28	wcw	evening	1	33.13
tab	28	wcw	morning	2	38.27	-5.14
tab	28	wcw	evening	2	34.77
tab	28	wcw	morning	3	52.73	-17.96
tab	28	wcw	evening	3	18.53
tab	29	wcw	morning	1	33.4444	-14.9144
tab	29	wcw	evening	1	22.3446
tab	29	wcw	morning	2	37.3333	-14.9887
tab	29	wcw	evening	2	20.2344
tab	29	wcw	morning	3	33.2323	-12.9979
tab	29	wcw	evening	3	17.6823
tab	30	wcw	morning	1	56.9722	-39.2899
tab	30	wcw	evening	1	23.7158
tab	30	wcw	morning	2	40.6389	-16.923
tab	30	wcw	evening	2	27.8056
hol	2	cc	morning	1	11.25	16.5556
hol	2	cc	evening	1	11.08
hol	2	cc	morning	2	69.08	-58
hol	2	cc	evening	2	16.76
hol	2	cc	morning	3	94.71	-77.95
hol	2	cc	evening	3	18.03
hol	3	wcw	morning	1	67.08	-49.05
hol	3	wcw	evening	1	16.38
hol	3	wcw	morning	2	54.71	-38.33
hol	3	wcw	evening	2	14.89
hol	3	wcw	morning	3	95.95	-81.06
hol	3	wcw	evening	3	23.53
hol	4	cd	morning	1	43.39	-19.86
hol	4	cd	evening	1	17.2
hol	4	cd	morning	2	179.43	-162.23
hol	4	cd	evening	2	23.33
hol	4	cd	morning	3	149.33	-126
hol	4	cd	evening	3	20.42
hol	5	cd	morning	1	60.83	-40.41
hol	5	cd	evening	1	28.09
hol	5	cd	morning	2	199.65	-171.56
hol	5	cd	evening	2	17.5
hol	5	cd	morning	3	136.04	-118.54
hol	5	cd	evening	3	22.4
hol	6	wd	morning	1	133.88	-111.48
hol	6	wd	evening	1	13.74
hol	6	wd	morning	2	111.46	-97.72
hol	6	wd	evening	2	19.66
hol	6	wd	morning	3	137.71	-118.05
hol	6	wd	evening	3	17.5
hol	7	cd	morning	1	35.47	-17.97
hol	7	cd	evening	1	23.8
hol	7	cd	morning	2	205.06	-181.26
hol	7	cd	evening	2	21.99
hol	7	cd	morning	3	125.42	-103.43
hol	7	cd	evening	3	24.68
hol	8	cd	morning	1	40.83	-16.15
hol	8	cd	evening	1	20.79
hol	8	cd	morning	2	234.01	-213.22
hol	8	cd	evening	2	25.35
hol	8	cd	morning	3	76.28	-50.93
hol	8	cd	evening	3	23.56
hol	9	cd	morning	1	66.48	-42.92
hol	9	cd	evening	1	22.47
hol	9	cd	morning	2	247.33	-224.86
hol	9	cd	evening	2	22.45
hol	9	cd	morning	3	132.52	-110.07
hol	9	cd	evening	3	20.69
hol	10	cc	morning	1	161.82	-141.13
hol	10	cc	evening	1	21.88
hol	10	cc	morning	2	80.21	-58.33
hol	10	cc	evening	2	17.92
hol	10	cc	morning	3	81.67	-63.75
hol	10	cc	evening	3	16.88
hol	11	wc	morning	1	71.73	-54.85
hol	11	wc	evening	1	11.23
hol	11	wc	morning	2	153.58	-142.35
hol	11	wc	evening	2	22.74
hol	11	wc	morning	3	141.06	-118.32
hol	11	wc	evening	3	23.14
hol	12	cwc	morning	1	22.04	1.1
hol	12	cwc	evening	1	20.42
hol	12	cwc	morning	2	181.53	-161.11
hol	12	cwc	evening	2	19.52
hol	12	cwc	morning	3	77.47	-57.95
hol	12	cwc	evening	3	21.76
hol	13	cc	morning	1	43.8	-22.04
hol	13	cc	evening	1	16.7
hol	13	cc	morning	2	90.53	-73.83
hol	13	cc	evening	2	18.99
hol	13	cc	morning	3	113.4	-94.41
hol	13	cc	evening	3	23.79
hol	14	wcw	morning	1	109.03	-85.24
hol	14	wcw	evening	1	21.6
hol	14	wcw	morning	2	119.04	-97.44
hol	14	wcw	evening	2	20.36
hol	14	wcw	morning	3	105.86	-85.5
hol	14	wcw	evening	3	18.53
hol	15	wd	morning	1	95.75	-77.22
hol	15	wd	evening	1	13.65
hol	15	wd	morning	2	142.06	-128.41
hol	15	wd	evening	2	19.37
hol	15	wd	morning	3	155.78	-136.41
hol	15	wd	evening	3	21
hol	16	cc	morning	1	51.39	-30.39
hol	16	cc	evening	1	26.67
hol	16	cc	morning	2	102.67	-76
hol	16	cc	evening	2	24.02
hol	16	cc	morning	3	164.5	-140.48
hol	16	cc	evening	3	23.33
hol	17	wc	morning	1	142.8	-119.47
hol	17	wc	evening	1	18.43
hol	17	wc	morning	2	100.6	-82.17
hol	17	wc	evening	2	22.45
hol	17	wc	morning	3	94.65	-72.2
hol	17	wc	evening	3	20.69
hol	18	cwc	morning	1	26.73	-6.04
hol	18	cwc	evening	1	19.44
hol	18	cwc	morning	2	146.75	-127.31
hol	18	cwc	evening	2	17.7
hol	18	cwc	morning	3	72.66	-54.96
hol	18	cwc	evening	3	23.94
hol	19	wcw	morning	1	174.55	-150.61
hol	19	wcw	evening	1	19.23
hol	19	wcw	morning	2	58.55	-39.32
hol	19	wcw	evening	2	24.48
hol	19	wcw	morning	3	93.97	-69.49
hol	19	wcw	evening	3	30.65
hol	20	cwc	morning	1	154.91	-124.26
hol	20	cwc	evening	1	14.64
hol	20	cwc	morning	2	82.12	-67.48
hol	20	cwc	evening	2	19.37
hol	20	cwc	morning	3	74.71	-55.34
hol	20	cwc	evening	3	26.83
hol	21	cwc	morning	1	106.3	-79.47
hol	21	cwc	evening	1	21.6
hol	21	cwc	morning	2	160.32	-138.72
hol	21	cwc	evening	2	17.4
hol	21	cwc	morning	3	67.99	-50.59
hol	21	cwc	evening	3	24.36
hol	22	cwc	morning	1	63.18	-38.82
hol	22	cwc	evening	1	23.79
hol	22	cwc	morning	2	123.93	-100.14
hol	22	cwc	evening	2	17.83
hol	22	cwc	morning	3	85.63	-67.8
hol	22	cwc	evening	3	19.81
hol	23	wc	morning	1	33.17	-13.36
hol	23	wc	evening	1	14.36
hol	23	wc	morning	2	139.33	-124.97
hol	23	wc	evening	2	21
hol	23	wc	morning	3	117.79	-96.79
hol	23	wc	evening	3	24.27
hol	24	wc	morning	1	60.03	-35.76
hol	24	wc	evening	1	17.5
hol	24	wc	morning	2	129.25	-111.75
hol	24	wc	evening	2	33.21
hol	24	wc	morning	3	145.49	-112.28
hol	24	wc	evening	3	29.17
hol	25	wcw	morning	1	152.34	-123.17
hol	25	wcw	evening	1	18.99
hol	25	wcw	morning	2	72.12	-53.13
hol	25	wcw	evening	2	23.79
hol	25	wcw	morning	3	131.73	-107.94
hol	25	wcw	evening	3	21.73
hol	26	wd	morning	1	52.5	-30.77
hol	26	wd	evening	1	16.8
hol	26	wd	morning	2	152.56	-135.76
hol	26	wd	evening	2	26.83
hol	26	wd	morning	3	101.86	-75.03
hol	26	wd	evening	3	23.8
hol	27	wd	morning	1	121.51	-97.71
hol	27	wd	evening	1	17.93
hol	27	wd	morning	2	128.55	-110.62
hol	27	wd	evening	2	19.97
hol	27	wd	morning	3	115.35	-95.38
hol	27	wd	evening	3	18.17
hol	28	wcw	morning	1	115.35	-97.18
hol	28	wcw	evening	1	19.07
hol	28	wcw	morning	2	62.08	-43.01
hol	28	wcw	evening	2	22.88
hol	28	wcw	morning	3	111.16	-88.28
hol	28	wcw	evening	3	21.09
hol	29	cc	morning	1	133.14	-112.05
hol	29	cc	evening	1	17.16
hol	29	cc	morning	2	65.6	-48.44
hol	29	cc	evening	2	20.59
hol	29	cc	morning	3	72.2	-51.61
hol	29	cc	evening	3	21.5
hol	30	wd	morning	1	76.15	-54.65
hol	30	wd	evening	1	17.5
hol	30	wd	morning	3	62.46	-44.96
hol	30	wd	evening	3	38.42
rub	1	cd	morning	1	99.6	-61.18
rub	1	cd	evening	1	113.58
rub	1	cd	morning	2	190.44	-76.86
rub	1	cd	evening	2	13.73
rub	1	cd	morning	3	60.33	-46.6
rub	1	cd	evening	3	28.07
rub	2	wd	morning	1	99.17	-71.1
rub	2	wd	evening	1	21.92
rub	2	wd	morning	2	124.97	-103.05
rub	2	wd	evening	2	15.17
rub	2	wd	morning	3	41.88	-26.71
rub	2	wd	evening	3	18.79
rub	4	wcw	morning	1	128.51	-109.72
rub	4	wcw	evening	1	10.59
rub	4	wcw	morning	2	67.67	-57.08
rub	4	wcw	evening	2	18.15
rub	4	wcw	morning	3	67.53	-49.38
rub	4	wcw	evening	3	21.46
rub	7	cc	morning	1	230.82	-209.36
rub	7	cc	evening	1	137.91
rub	7	cc	morning	2	165.85	-27.94
rub	7	cc	evening	2	20.67
rub	7	cc	morning	3	66.93	-46.26
rub	7	cc	evening	3	25.67
rub	8	cwc	morning	1	228.45	-202.78
rub	8	cwc	evening	1	149.51
rub	8	cwc	morning	2	154.19	-4.68
rub	8	cwc	evening	2	16.71
rub	8	cwc	morning	3	43.58	-26.87
rub	8	cwc	evening	3	23.33
rub	9	cwc	morning	1	239.5	-216.17
rub	9	cwc	evening	1	148.01
rub	9	cwc	morning	2	136.48	11.53
rub	9	cwc	evening	2	23.33
rub	9	cwc	morning	3	44.95	-21.62
rub	9	cwc	evening	3	18.46
rub	11	wc	morning	1	120.79	-102.33
rub	11	wc	evening	1	15.85
rub	11	wc	morning	2	107.4	-91.55
rub	11	wc	evening	2	13.58
rub	11	wc	morning	3	34.29	-20.71
rub	11	wc	evening	3	13
rub	13	wcw	morning	1	79.33	-66.33
rub	13	wcw	evening	1	26.16
rub	13	wcw	morning	2	45.93	-19.77
rub	13	wcw	evening	2	16.33
rub	13	wcw	morning	3	183.53	-167.2
rub	13	wcw	evening	3	18.77
arb	20	cwc	morning	1	35	-16.23
arb	20	cwc	evening	1	29.8148
arb	20	cwc	morning	2	163.121	-133.306
arb	20	cwc	evening	2	21.3889
arb	20	cwc	morning	3	45.0292	-23.6404
arb	20	cwc	evening	3	24.5198
aur	23	cwc	morning	1	15.36	9.15977
aur	23	cwc	evening	1	15.42
aur	23	cwc	morning	2	22.74	-7.32
aur	23	cwc	evening	2	11.67
aur	23	cwc	morning	3	19.05	-7.38
aur	23	cwc	evening	3	13.86
vir	24	cwc	morning	1	19.98	-6.12
vir	24	cwc	evening	1	21.34
vir	24	cwc	morning	2	40.3	-18.96
vir	24	cwc	evening	2	25.85
vir	24	cwc	morning	3	20.9	4.95
vir	24	cwc	evening	3	16.62
cas	1	cwc	morning	1	59.43	-42.81
cas	1	cwc	evening	1	42.92
cas	1	cwc	morning	2	136.03	-93.11
cas	1	cwc	evening	2	25.9
cas	1	cwc	morning	3	73.5	-47.6
cas	1	cwc	evening	3	42.93
cas	2	wd	morning	1	77.4	-34.47
cas	2	wd	evening	1	24.02
cas	2	wd	morning	2	149.84	-125.82
cas	2	wd	evening	2	23.33
cas	2	wd	morning	3	106.37	-83.04
cas	2	wd	evening	3	24.48
cas	3	cwc	morning	1	59.71	-35.23
cas	3	cwc	evening	1	36.35
cas	3	cwc	morning	2	131.9	-95.55
cas	3	cwc	evening	2	24.03
cas	3	cwc	morning	3	128.57	-104.54
cas	3	cwc	evening	3	22.87
cas	4	wcw	morning	1	84.47	-61.6
cas	4	wcw	evening	1	22.4
cas	4	wcw	morning	2	121.7	-99.3
cas	4	wcw	evening	2	50.03
cas	4	wcw	morning	3	164.71	-114.68
cas	4	wcw	evening	3	25.8
cas	5	cwc	morning	1	49.87	-24.07
cas	5	cwc	evening	1	21.43
cas	5	cwc	morning	2	136.8	-115.37
cas	5	cwc	evening	2	18.53
cas	5	cwc	morning	3	119.64	-101.11
cas	5	cwc	evening	3	30.88
cas	6	wc	morning	1	84.97	-54.09
cas	6	wc	evening	1	21.9
cas	6	wc	morning	2	143.27	-121.37
cas	6	wc	evening	2	25.35
cas	6	wc	morning	3	152.6	-127.25
cas	6	wc	evening	3	26.92
cas	7	cd	morning	1	36.87	-9.95
cas	7	cd	evening	1	24.68
cas	7	cd	morning	2	163.8	-139.12
cas	7	cd	evening	2	18.43
cas	7	cd	morning	3	122.97	-104.54
cas	7	cd	evening	3	24.5
cas	8	wc	morning	1	70	-45.5
cas	8	wc	evening	1	28.33
cas	8	wc	morning	2	114.42	-86.09
cas	8	wc	evening	2	25.35
cas	8	wc	morning	3	152.34	-126.99
cas	8	wc	evening	3	22.88
cas	9	cd	morning	1	70.93	-48.05
cas	9	cd	evening	1	40.38
cas	9	cd	morning	2	158.8	-118.42
cas	9	cd	evening	2	18.99
cas	9	cd	morning	3	82.53	-63.54
cas	9	cd	evening	3	27.45
cas	10	wd	morning	1	94.23	-66.78
cas	10	wd	evening	1	21.64
cas	10	wd	morning	2	212.75	-191.11
cas	10	wd	evening	2	27.45
cas	10	wd	morning	3	130.39	-102.94
cas	10	wd	evening	3	24.02
cas	11	wd	morning	1	90.15	-66.13
cas	11	wd	evening	1	23.11
cas	11	wd	morning	2	240.2	-217.09
cas	11	wd	evening	2	21
cas	11	wd	morning	3	106.14	-85.14
cas	11	wd	evening	3	21.93
cas	12	cd	morning	2	157.27	-135.34
cas	12	cd	evening	2	20.59
cas	12	cd	morning	3	115.97	-95.38
cas	12	cd	evening	3	30.42
cas	13	cd	morning	1	33.02	-2.6
cas	13	cd	evening	1	16.7
cas	13	cd	morning	2	194.07	-177.37
cas	13	cd	evening	2	17.5
cas	13	cd	morning	3	132.15	-114.65
cas	13	cd	evening	3	49
cas	14	wc	morning	1	114.51	-65.51
cas	14	wc	evening	1	23.11
cas	14	wc	morning	2	111.79	-88.68
cas	14	wc	evening	2	26.6
cas	14	wc	morning	3	120.48	-93.88
cas	14	wc	evening	3	24.5
cas	15	wc	morning	1	67.7	-43.2
cas	15	wc	evening	1	32.08
cas	15	wc	morning	2	127.21	-95.13
cas	15	wc	evening	2	24.03
cas	15	wc	morning	3	110.83	-86.8
cas	15	wc	evening	3	23.57
cas	16	cc	morning	1	60.62	-37.05
cas	16	cc	evening	1	23.55
cas	16	cc	morning	2	134.81	-111.26
cas	16	cc	evening	2	44.97
cas	16	cc	morning	3	112.35	-67.38
cas	16	cc	evening	3	19.09
cas	17	cc	morning	1	52.08	-32.99
cas	17	cc	evening	1	24.85
cas	17	cc	morning	2	137.25	-112.4
cas	17	cc	evening	2	48.95
cas	17	cc	morning	3	178.43	-129.48
cas	17	cc	evening	3	20.59
cas	18	cd	morning	1	84.13	-63.54
cas	18	cd	evening	1	22.47
cas	18	cd	morning	2	124.52	-102.05
cas	18	cd	evening	2	18.43
cas	18	cd	morning	3	97.37	-78.94
cas	18	cd	evening	3	46.43
cas	19	wcw	morning	1	69.34	-22.91
cas	19	wcw	evening	1	21
cas	19	wcw	morning	2	112.32	-91.32
cas	19	wcw	evening	2	59.5
cas	19	wcw	morning	3	195.59	-136.09
cas	19	wcw	evening	3	28
cas	20	wd	morning	1	82.12	-54.12
cas	20	wd	evening	1	11.23
cas	20	wd	morning	2	210.22	-198.99
cas	20	wd	evening	2	22.27
cas	20	wd	morning	3	125.64	-103.37
cas	20	wd	evening	3	21.85
cas	21	cc	morning	1	50.26	-28.41
cas	21	cc	evening	1	28.64
cas	21	cc	morning	2	144.12	-115.48
cas	21	cc	evening	2	23.78
cas	21	cc	morning	3	112.09	-88.31
cas	21	cc	evening	3	20.19
cas	22	wcw	morning	1	108.43	-88.24
cas	22	wcw	evening	1	22.17
cas	22	wcw	morning	2	82.56	-60.39
cas	22	wcw	evening	2	36.83
cas	22	wcw	morning	3	140.22	-103.39
cas	22	wcw	evening	3	26.08
cas	23	wc	morning	1	103.27	-77.19
cas	23	wc	evening	1	19.67
cas	23	wc	morning	2	104.33	-84.66
cas	23	wc	evening	2	24.03
cas	24	wcw	morning	1	66.11	-42.08
cas	24	wcw	evening	1	16.64
cas	24	wcw	morning	2	98.49	-81.85
cas	24	wcw	evening	2	57.21
cas	24	wcw	morning	3	134.17	-76.96
cas	24	wcw	evening	3	19.52
cas	25	cwc	morning	1	134.97	-115.45
cas	25	cwc	evening	1	28.94
cas	25	cwc	morning	2	117.53	-88.59
cas	25	cwc	evening	2	18.27
cas	25	cwc	morning	3	90.74	-72.47
cas	25	cwc	evening	3	23.11
cas	26	wd	morning	1	74.04	-50.93
cas	26	wd	evening	1	23.55
cas	26	wd	morning	2	162.88	-139.33
cas	26	wd	evening	2	22.7
cas	26	wd	morning	3	129.25	-106.55
cas	26	wd	evening	3	22.27
cas	27	cc	morning	1	84.53	-62.26
cas	27	cc	evening	1	30.1
cas	27	cc	morning	2	82.99	-52.89
cas	27	cc	evening	2	36.83
cas	27	cc	morning	3	147.04	-110.21
cas	27	cc	evening	3	22.88
cas	28	cwc	morning	1	62.3	-39.42
cas	28	cwc	evening	1	33.17
cas	28	cwc	morning	2	112.09	-78.92
cas	28	cwc	evening	2	23.33
cas	28	cwc	morning	3	110.26	-86.93
cas	28	cwc	evening	3	33.17
cas	29	wcw	morning	1	90.47	-57.3
cas	29	wcw	evening	1	21.85
cas	29	wcw	morning	2	151.22	-129.37
cas	29	wcw	evening	2	45.98
cas	29	wcw	morning	3	160.19	-114.21
cas	29	wcw	evening	3	25.62
cas	30	cc	morning	1	75.5	-49.88
cas	30	cc	evening	1	25.13
cas	30	cc	morning	2	93.55	-68.42
cas	30	cc	evening	2	27.45
cas	30	cc	morning	3	126.39	-98.94
cas	30	cc	evening	3	35.23
cun	1	cwc	morning	1	23.1356	12.0944
cun	1	cwc	evening	1	22.5146
cun	1	cwc	morning	2	49.4828	-26.9681
cun	1	cwc	evening	2	27.7879
cun	1	cwc	morning	3	30.8333	-3.04545
cun	1	cwc	evening	3	17.3977
cun	2	cc	morning	1	47.119	-29.7213
cun	2	cc	evening	1	26.6015
cun	2	cc	morning	2	61.8857	-35.2842
cun	2	cc	evening	2	21.0912
cun	2	cc	morning	3	138.272	-117.18
cun	2	cc	evening	3	33.0556
dav	1	cwc	morning	1	89.0351	-55.9795
dav	1	cwc	evening	1	29.6784
dav	1	cwc	morning	2	153.889	-124.211
dav	1	cwc	evening	2	34.2473
dav	1	cwc	morning	3	96.7436	-62.4963
dav	1	cwc	evening	3	42.2917
dav	2	wc	morning	1	146.118	-103.827
dav	2	wc	evening	1	35.622
dav	2	wc	morning	2	147.981	-112.359
dav	2	wc	evening	2	61.9553
dav	2	wc	morning	3	124.705	-62.7494
dav	2	wc	evening	3	62.0282
dav	3	cc	morning	1	106	-43.9718
dav	3	cc	evening	1	37.1111
dav	3	cc	morning	2	81.3421	-44.231
dav	3	cc	evening	2	28.7854
dav	3	cc	morning	3	120.437	-91.6519
dav	3	cc	evening	3	50.4808
dav	4	wcw	morning	1	108.79	-58.3088
dav	4	wcw	evening	1	19.6915
dav	4	wcw	morning	2	91.8157	-72.1242
dav	4	wcw	evening	2	43.224
dav	4	wcw	morning	3	131.728	-88.5036
dav	4	wcw	evening	3	43.6697
dav	5	cd	morning	1	109.984	-66.3139
dav	5	cd	evening	1	49.1922
dav	5	cd	morning	2	99.1948	-50.0026
dav	5	cd	evening	2	34.051
dav	5	cd	morning	3	119.613	-85.5618
dav	5	cd	evening	3	48.4463
gla	1	cd	morning	1	24.71	23.7363
gla	1	cd	evening	1	12.8
gla	1	cd	morning	2	122.34	-109.54
gla	1	cd	evening	2	13.8
gla	1	cd	morning	3	52.32	-38.52
gla	1	cd	evening	3	11.67
gla	2	wc	morning	1	38.72	-27.05
gla	2	wc	evening	1	16.15
gla	2	wc	morning	2	88	-71.85
gla	2	wc	evening	2	28.91
gla	2	wc	morning	3	55.88	-26.97
gla	2	wc	evening	3	15.04
gla	3	wd	morning	1	33.51	-18.47
gla	3	wd	evening	1	15.04
gla	3	wd	morning	2	35.34	-20.3
gla	3	wd	evening	2	12.47
gla	3	wd	morning	3	40.56	-28.09
gla	3	wd	evening	3	11.32
gla	4	wcw	morning	1	21.67	-10.35
gla	4	wcw	evening	1	12.89
gla	4	wcw	morning	2	23.92	-11.03
gla	4	wcw	evening	2	10.91
gla	4	wcw	morning	3	55.64	-44.73
gla	4	wcw	evening	3	12.2
gla	5	cc	morning	1	23.1	-10.9
gla	5	cc	evening	1	21.7
gla	5	cc	morning	2	32.57	-10.87
gla	5	cc	evening	2	18.31
gla	5	cc	morning	3	42	-23.69
gla	5	cc	evening	3	22.11
gla	8	wd	morning	1	34.36	-12.25
gla	8	wd	evening	1	13.46
gla	8	wd	morning	2	77.17	-63.71
gla	8	wd	evening	2	14.88
gla	8	wd	morning	3	41.71	-26.83
gla	8	wd	evening	3	12.65
gla	9	wcw	morning	1	33.21	-20.56
gla	9	wcw	evening	1	18.83
gla	9	wcw	morning	2	15.3	3.53
gla	9	wcw	evening	2	14.54
gla	9	wcw	morning	3	32	-17.46
gla	9	wcw	evening	3	12.29
gla	10	cwc	morning	1	16.33	-4.04
gla	10	cwc	evening	1	10.31
gla	10	cwc	morning	2	35.9	-25.59
gla	10	cwc	evening	2	14.45
gla	10	cwc	morning	3	35.56	-21.11
gla	10	cwc	evening	3	16.62
glu	1	cwc	morning	1	111.06	-94.44
glu	1	cwc	evening	1	22.01
glu	1	cwc	morning	2	156.6	-134.59
glu	1	cwc	evening	2	25.85
glu	1	cwc	morning	3	71.12	-45.27
glu	1	cwc	evening	3	23.56
glu	2	cd	morning	1	85.33	-61.77
glu	2	cd	evening	1	22.47
glu	2	cd	morning	2	161.99	-139.52
glu	2	cd	evening	2	26.31
glu	2	cd	morning	3	89.29	-62.98
glu	2	cd	evening	3	21.96
glu	3	cd	morning	1	90.03	-68.07
glu	3	cd	evening	1	23.99
glu	3	cd	morning	2	85.85	-61.86
glu	3	cd	evening	2	21.17
glu	3	cd	morning	3	108.52	-87.35
glu	3	cd	evening	3	25.06
glu	4	cd	morning	1	106.79	-81.73
glu	4	cd	evening	1	20.19
glu	4	cd	morning	2	110.19	-90
glu	4	cd	evening	2	24.85
glu	4	cd	morning	3	75.83	-50.98
glu	4	cd	evening	3	27.22
glu	5	cc	morning	1	61.03	-33.81
glu	5	cc	evening	1	35.47
glu	5	cc	morning	2	100.96	-65.49
glu	5	cc	evening	2	22.42
glu	5	cc	morning	3	90.64	-68.22
glu	5	cc	evening	3	24.02
glu	6	cwc	morning	1	102.14	-78.12
glu	6	cwc	evening	1	22.42
glu	6	cwc	morning	2	163.33	-140.91
glu	6	cwc	evening	2	28
glu	6	cwc	morning	3	104.33	-76.33
glu	6	cwc	evening	3	24.03
glu	7	cwc	morning	1	132.58	-108.55
glu	7	cwc	evening	1	19.59
glu	7	cwc	morning	2	184.33	-164.74
glu	7	cwc	evening	2	24.85
glu	7	cwc	morning	3	72.97	-48.12
glu	7	cwc	evening	3	22.04
glu	8	cd	morning	1	135.88	-113.84
glu	8	cd	evening	1	48.4
glu	8	cd	morning	2	155.34	-106.94
glu	8	cd	evening	2	30.29
glu	8	cd	morning	3	107.38	-77.09
glu	8	cd	evening	3	26.47
glu	9	cc	morning	1	123.45	-96.98
glu	9	cc	evening	1	25.45
glu	9	cc	morning	2	122.16	-96.71
[truncated: 1,045 more rows]
