# Supplementary material for: Stronger expression of crassulacean acid metabolism (CAM) requires effective cuticular transpiration barriers but not necessarily strong succulence
Source: New Phytol. 2026 Jan 23;249(6):2760–75. doi: 10.1111/nph.70909 (PMC12917466; doi:10.1111/nph.70909)
Supplement: Supplementary file 3 — Table S3 Minimum conductance (g min; m s−1), degree of succulence (DS; g m−2), saturated water content (SWC; g g−1) and leaf thickness (LT; mm) of all sampled leaves. [file NPH-249-2760-s001.xlsx]

## Sheet: Tabelle1
New Phytologist Supporting Information
Article title:	Stronger expression of Crassulacean Acid Metabolism (CAM) requires effective cuticular transpiration barriers but not necessarily strong succulence
Authors:	Thibaud F. E. Messerschmid, Jurriaan M. de Vos, Susanne E. Hamburger, Jessica A. Berasategui, Gudrun Kadereit
Article acceptance date:	02 December 2025
taxon	gmin (m s-1)	gmin ((mmol m-2 s-1))	succulence (g m-2)	SWC [g/g]	LT [mm]	replicate
arb	1.20543e-05	0.492013	606.544	24.1598	1.91	1
arb	1.08227e-05	0.441743	619.409	25.8637	1.54	2
arb	9.755e-06	0.398163	624.292	21.3539	2.12	3
arb	9.4236e-06	0.384637	689.813	23.8731	1.51	4
arb	9.94527e-06	0.405929	802.087	25.4283	1.63	5
arb	8.83896e-06	0.360774	730.378	23.5877	1.67	6
arb					1.99	7
aur	1.43235e-05	0.584632	584.318	16.3372	0.9	1
aur	1.67588e-05	0.684034	737.081	18.9143	1.23	2
aur	1.04319e-05	0.425791	635.996	18.0258	0.87	3
aur	1.02999e-05	0.420403	683.95	18.92	1.43	4
aur	1.75229e-05	0.715222	654.468	20.0417	1.58	5
aur	1.49913e-05	0.61189	813.191	22.1209	1.02	6
aur					0.91	7
bal	3.59737e-05	1.46831	641.816	14.1617	1.71	1
bal	2.98443e-06	0.121814	622.76	13.7171	2.01	2
bal	3.60856e-06	0.147288	590.211	13.1786	1.61	3
bal	3.02017e-05	1.23272	622.339	12.1926	1.78	4
bal	6.66141e-05	2.71894	495.405	14.7374	1.8	5
bal	3.83121e-06	0.156376	614.425	14.604	1.84	6
bal					1.73	7
can	1.85676e-05	0.757863	1143.06	17.0813		1
can	1.17655e-05	0.480223	994.577	15.0419		2
can	1.28157e-05	0.523089	952.429	15.0665		3
can	3.21635e-05	1.3128	824.513	14.7308		4
can	3.73669e-05	1.52518	1031.42	16.9951		5
can	4.04553e-05	1.65124	1029.46	14.1713		6
cas	2.92118e-06	0.119232	476.081	16.1961	3.46	1
cas	2.68372e-06	0.109539	512.376	18.5948	3.63	2
cas	2.24123e-06	0.0914789	580.781	25.2833	2.95	3
cas	1.91811e-06	0.0782902	560.58	18.3376	3.64	4
cas	2.45919e-06	0.100375	609.76	23.6194	3.37	5
cas	2.36478e-06	0.0965217	588.066	23.2057	4.15	6
cas					3.66	7
chr	1.29309e-05	0.52779	1045.61	37.4978	5.28	1
chr	2.0546e-05	0.838613	1380.67	38.4429	5.48	2
chr	2.40145e-05	0.980183	923.515	32.7124	5.63	3
chr	3.2839e-05	1.34037	1554.33	33.8338	5.24	4
chr	5.61688e-05	2.29261	1645.88	31.3511	4.83	5
chr	2.58062e-05	1.05331	1494.93	37.7124	5.48	6
chr	1.04316e-05	0.425781	940.47	18.0717	5.43	7
chr	8.89514e-06	0.363067	1173.31	14.2456		8
chr	5.37076e-06	0.219215	1390.13	12.7308		9
chr	1.01631e-05	0.414821	935.22	16.7134		10
chr	6.59337e-06	0.269117	1352.95	12.6491		11
chr	1.0666e-05	0.435347	897.413	17.858		12
cil	1.54252e-05	0.629599	1000.7	20.9961	2.8	1
cil	1.69213e-05	0.690667	989.125	21.1154	3.13	2
cil	1.88907e-05	0.771049	984.167	21.616	2.73	3
cil	1.90556e-05	0.77778	945.595	21.6146	2.87	4
cil	1.53148e-05	0.625092	957.428	21.7325	2.84	5
cil	1.45333e-05	0.593198	957.987	22.1146	3.1	6
cil					2.94	7
cun	1.30655e-05	0.533284	554.263	16.5532	3.43	1
cun	1.05981e-05	0.432576	589.877	15.4417	2.72	2
cun	8.02894e-06	0.327712	625.283	15.2331	2.82	3
cun	1.04015e-05	0.424551	625.223	16.2791	3.15	4
cun	6.71767e-06	0.274191	616.124	15.8792	2.74	5
cun	1.07398e-05	0.438361	652.319	17.4048		6
dav	7.33081e-06	0.299217	1465.38	20.5825	4.35	1
dav	7.88299e-06	0.321755	1567.7	22.6379	4.18	2
dav	6.49396e-06	0.265059	1672.05	22.7653	3.92	3
dav	7.74032e-06	0.315932	1630.35	23.2833	3.14	4
dav	7.03858e-06	0.287289	1711.99	23.4315	3.98	5
dav	7.59427e-06	0.30997	1894.04	23.878	4.08	6
dav	1.80296e-05	0.735901	948.065	30.135	3.82	7
dav	2.40172e-05	0.980293	1194.97	31.389		8
dav	2.22419e-05	0.907833	997.709	32.4097		9
dav	2.52856e-05	1.03207	1035.02	31.6406		10
dav	1.9138e-05	0.781144	1074.31	33.9838		11
dav	2.21873e-05	0.905606	1028.04	34.115		12
dec	5.55682e-05	2.26809	941.793	20.1095	3.13	1
dec	5.60343e-05	2.28711	1001.67	17.6691	3.96	2
dec	3.81104e-05	1.55553	817.529	14.8953	3.6	3
dec	5.40456e-05	2.20594	914.299	25.0779	3.52	4
dec	3.79833e-05	1.55034	836.267	14.444	3.88	5
dec	5.1301e-05	2.09392	892.287	18.8889	3.79	6
dec					3.96	7
gla	6.55659e-06	0.267616	459.285	19.9189	3.12	1
gla	1.12266e-05	0.458229	535.601	25.7966	3.1	2
gla	1.03561e-05	0.422697	535.533	22.9879	3.53	3
gla	8.1004e-06	0.330629	564.384	23.96	2.84	4
gla	5.47301e-06	0.223388	608.321	23.8114	3.13	5
gla	1.01627e-05	0.414804	481.438	25.5327	3.47	6
gla					3.16	7
glu	1.66965e-06	0.0681488	628.981	11.2663	3.36	1
glu	1.84061e-06	0.075127	773.439	13.404	3.31	2
glu	1.69929e-06	0.0693589	759.685	13.5305	2.77	3
glu	1.90565e-06	0.0777816	792.648	14.0844	3.73	4
glu	1.75294e-06	0.0715485	776.956	12.5311	3.71	5
glu	1.70407e-06	0.0695541	648.78	11.6341	3.4	6
glu					3.68	7
gom	4.04171e-06	0.164968	675.97	21.0165	3.03	1
gom	2.68076e-06	0.109419	695.663	17.4085	3.08	2
gom	2.7049e-06	0.110404	697.006	20.6273	3.44	3
gom	2.44016e-06	0.0995983	750.708	20.6111	2.82	4
gom	1.87795e-06	0.076651	728.871	20.4128	3.46	5
gom	2.3513e-06	0.0959712	818.441	24.8448	3.07	6
gom					3.06	7
goo	4.64671e-05	1.89662	420.278	22.25	0.89	1
goo	9.8659e-06	0.40269	377.018	11.6765	1.75	2
goo	1.52939e-05	0.62424	412.285	10.5145	1.25	3
goo	2.05372e-05	0.838255	257.902	11.9758	0.95	4
goo	2.69735e-05	1.10096	301.728	10.2127	1.33	5
goo	1.65672e-05	0.676211	322.451	10.4974	1.22	6
goo					0.85	7
gor	1.51061e-05	0.616574	705.732	18.8374	3.3	1
gor	1.44937e-05	0.59158	733.665	18.3458	3.26	2
gor	1.76709e-05	0.721263	839.375	14.8626	3.18	3
gor	1.13599e-05	0.463671	815.862	14.3929	3.13	4
gor	2.65576e-05	1.08398	1161.04	28.4538	2.87	5
gor	1.40253e-05	0.572463	1212.12	29.0176	3.25	6
gor	1.17279e-05	0.478691	1254.1	29.3481	3.16	7
gor	1.69204e-05	0.690631	1210.54	28.8032		8
gor	9.95515e-06	0.406333	1325.33	24.5325		9
gor	1.74494e-05	0.712221	1217.54	28.5605		10
haw	2.17874e-06	0.088928	856.16	11.7175	3.52	1
haw	2.13553e-06	0.0871644	920.946	11.8522	3.69	2
haw	2.10829e-06	0.0860526	940.059	11.1158	3.33	3
haw	2.49883e-06	0.101993	959.7	15.8294	3.64	4
haw	3.92554e-06	0.160226	1003.14	16.6562	3.46	5
haw	2.85838e-06	0.116669	934.833	15.9603	3.55	6
haw					3.25	7
hol	7.77194e-06	0.317222	533.687	18.1917	1.18	1
hol	1.33112e-05	0.543313	559.236	22.8412	1.16	2
hol	1.12662e-05	0.459844	502.076	21.078	1.24	3
hol	7.92735e-06	0.323565	573.662	21.2722	1.28	4
hol	9.72388e-06	0.396893	575.875	23.3933	1.31	5
hol	8.80253e-06	0.359287	640.487	21.1803	1.15	6
hol					1.1	7
kor	6.1731e-06	0.251963	965.188	24.2635	2.18	1
kor	5.38184e-06	0.219667	871.349	11.2621	2.13	2
kor	5.21053e-06	0.212675	889.733	25.2996	1.95	3
kor	6.74032e-06	0.275115	942.001	24.4559	2.15	4
kor	4.76766e-06	0.194598	913.948	24.0209	1.88	5
kor	6.58154e-06	0.268634	669.506	24.486	2.21	6
kor					2.28	7
lan	5.17768e-06	0.211334	647.567	14.2241	3.63	1
lan	2.59866e-06	0.106068	726.382	13.8231	3.67	2
lan	3.85362e-06	0.15729	672.051	16.5954	3.31	3
lan	3.58552e-06	0.146348	715.138	17.8664	3.46	4
lan	3.08398e-06	0.125877	736.76	15.0498	3.3	5
lan	2.47454e-06	0.101002	684.17	12.9343	3	6
lan					3.37	7
leu	7.46379e-05	3.04644	1737.85	11.5479	3.32	1
leu	6.58911e-05	2.68943	2248.89	11.8766	2.65	2
leu	4.37383e-05	1.78524	1832.75	12.1645	2.76	3
leu	4.27365e-05	1.74435	2129.39	12.8708	2.96	4
leu	9.16175e-05	3.73949	828.209	16.3792	3.11	5
leu	3.63414e-05	1.48332	962.618	16.1855	2.86	6
leu	5.53578e-05	2.2595	936.714	16.725	2.78	7
leu	6.67193e-05	2.72324	855.032	15.3966		8
leu	3.30374e-05	1.34846	892.594	17.4154		9
leu	5.59163e-05	2.2823	873.975	16.4799		10
lin	0.000119056	4.85943	1003.73	16.6049	3.79	1
lin	1.32905e-05	0.542469	815.717	17.233	4.77	2
lin	8.32371e-05	3.39743	1131.05	27.1628	4.48	3
lin	1.69905e-05	0.693488	854.634	19.3814	4.22	4
lin	0.000114589	4.67712	982.295	18.2683	4.56	5
lin	8.05797e-06	0.328897	906.423	22.2458	3.85	6
lin	0.000100102	4.0858	873.043	15.7362	4.25	7
lin	1.07615e-05	0.439245	844.785	23.319	3.15	8
lin	8.74568e-05	3.56966	1173.29	19.3452	2.46	9
lin	9.21204e-06	0.376002	939.61	26.0073	2.8	10
lin	1.37338e-05	0.560563	984.083	20.9118	3.2	11
lin					2.7	12
lin					2.62	13
lin					2.77	14
mas	1.46325e-05	0.597243	1204.43	23.4365	3.58	1
mas	1.79396e-05	0.73223	1083.03	23.0955	3.54	2
mas	1.8519e-05	0.755879	1392.22	21.7128	3.2	3
mas	1.86246e-05	0.760187	1011.67	20.125	2.96	4
mas	8.98244e-06	0.36663	1007.89	18	2.87	5
mas	1.21946e-05	0.497739	960.485	16.9615	2.96	6
mas					3.22	7
nob	5.64376e-06	0.230358	1923.21	26.485	6.79	1
nob	6.25282e-06	0.255217	2028.63	26.6213	6.58	2
nob	5.85783e-06	0.239095	2272.73	26.5181	5.85	3
nob	5.93e-06	0.242041	1939.01	26.509	7.24	4
per	1.45842e-05	0.595274	1045.92	16.3205	4.11	1
per	1.91416e-05	0.78129	1047.07	18.2389	4.04	2
per	1.57142e-05	0.641398	912.264	15.341	4.92	3
per	1.61036e-05	0.657292	1087.62	18.4636	4.43	4
per	1.468e-05	0.599184	1070.96	18.6093	4.07	5
per	1.67069e-05	0.681915	1013.42	17.4508	3.78	6
per	4.61855e-06	0.188512	1233.46	21.7215	4.3	7
per	4.64312e-06	0.189515	1104.15	18.6716		8
per	6.11423e-06	0.249561	1249.89	20.919		9
per	4.29344e-06	0.175242	1259.59	18.4759		10
per	5.10183e-06	0.208238	1288.3	21.1905		11
per	3.7969e-06	0.154976	1129.77	22.1183		12
pse	9.12084e-06	0.372279	1051.92	25.1318		1
pse	7.20687e-06	0.294158	1149.29	27.5928		2
pse	8.38655e-06	0.342308	1064.33	24.929		3
pse	7.02088e-06	0.286567	1159.87	27.0415		4
pse	6.73865e-06	0.275047	1162.41	26.4207		5
pse	7.03162e-06	0.287005	1137.35	26.7027		6
rub	3.56523e-06	0.145519	525.772	11.9714		1
rub	2.70235e-06	0.1103	480.011	11.6721		2
rub	2.80565e-06	0.114517	489.178	12.8224		3
rub	2.83321e-06	0.115641	484.701	12.5798		4
rub	3.97552e-06	0.162266	525.164	13.1221		5
rub	4.46417e-06	0.182211	565.786	13.265		6
sau	5.46342e-05	2.22997	503.882	34.1579	2.59	1
sau	3.82739e-05	1.5622	474.303	23.6739	2.33	2
sau	4.07324e-05	1.66255	468.477	30.1875	2.25	3
sau	4.15342e-05	1.69527	504.563	27.6458	1.95	4
sau	6.64639e-05	2.71281	502.639	29.3077	1.99	5
sau	5.79184e-05	2.36402	573.651	32.1538	2.36	6
sau					2.13	7
sed	9.57164e-05	3.90679	1140.03	31.7347	3.29	1
sed	8.7088e-05	3.55461	1367.94	31.2917	3.02	2
sed	0.00012759	5.20775	1287.64	38.1143	3.29	3
sed	9.18208e-05	3.74779	1402.17	33.1714	2.98	4
sed	0.000114847	4.68762	1456.73	32.234	3.03	5
sed	9.68979e-05	3.95502	1452.93	32.72	2.99	6
sed					2.8	7
sim	1.23144e-05	0.502628	675.667	38.7325	2.15	1
sim	1.27365e-05	0.519855	569.262	31.5714	1.8	2
sim	1.45032e-05	0.591967	569.897	30.0956	1.89	3
sim	1.15804e-05	0.47267	550.671	30.1406	1.76	4
sim	1.47838e-05	0.603419	584.545	29.1926	1.5	5
sim	1.21888e-05	0.4975	600.877	30.9085	1.85	6
sim					2.01	7
stu	3.28356e-05	1.34023	1332.05	29.1472	3.04	4
stu	3.57039e-05	1.4573	1277.23	29.2917	2.71	5
stu	2.71144e-05	1.10671	1298.63	25.2176	2.87	6
stu					2.84	1
stu					2.63	2
stu					2.61	3
stu					2.64	7
tab	4.98728e-05	2.03562	509.941	24.2982	3.84	1
tab	2.69268e-05	1.09905	614.84	31.314	3.52	3
tab	3.73382e-05	1.52401	663.351	36.2	3.1	4
tab	3.30098e-05	1.34734	565.437	28.3731	3.65	5
tab	2.78749e-05	1.13775	691.848	37.5048	3.2	6
tab					3.57	2
tab					3.28	7
und	1.54771e-05	0.631718	458.639	14.1417	1.17	1
und	2.23101e-05	0.910616	425.924	11.8296	1.19	2
und	1.80318e-05	0.735994	464.146	12.941	1.27	3
und	3.02208e-05	1.2335	410.5	12.4496	1	4
und	2.99481e-05	1.22237	465.267	13.3971	1.24	5
und	2.05294e-05	0.837936	431.756	12.8543	1.12	6
und	9.68132e-06	0.395156	703.057	13.2812		7
und	9.86427e-06	0.402623	747.225	14.0785		8
und	9.23946e-06	0.377121	685.344	13.121		9
und	5.96571e-06	0.243498	721.018	12.934		10
und	8.7531e-06	0.357269	769.365	14.5028		11
und	1.68152e-05	0.686337	794.285	14.9261		12
urb	4.43207e-05	1.80901	975.192	17.9624	4.79	1
urb	3.3061e-05	1.34943	1028.47	17.8431	4.96	2
urb	3.9459e-05	1.61057	1023.32	17.9646	5.1	3
urb	3.54269e-05	1.446	1064.23	18.1096	4.65	4
urb	3.21741e-05	1.31323	1017.41	17.9485	4.58	5
urb	2.95995e-05	1.20814	1150.74	18.2827	4.85	6
val	8.75407e-06	0.357309	1230.01	21.8816	3.07	1
val	6.98293e-06	0.285018	1333.62	23.1646	2.96	2
val	7.40291e-06	0.302159	1372.73	22.3859	2.35	3
val	6.81684e-06	0.278238	1378	22.5216	3.01	4
val	7.49639e-06	0.305975	1446.38	22.9235	2.99	5
val	7.93529e-06	0.32389	1532.43	23.264	3.11	6
val					2.7	7
vir	2.13343e-05	0.87079	1162.8	21.6132	3.95	1
vir	2.55897e-05	1.04448	1145.38	22.4643	3.81	2
vir	3.69385e-05	1.50769	1180.92	25.8424	3.34	3
vir	3.97877e-05	1.62399	1264.29	25.2319	3.91	4
vir	2.49778e-05	1.0195	1262.16	24.285		5
vir	1.87275e-05	0.764388	1260.33	20.7216		6
vol	6.37571e-06	0.260233	1048.69	15.7736	4.06	1
vol	6.57296e-06	0.268284	881.926	12.8792	4.21	2
vol	4.04935e-06	0.16528	1195.88	16.4592	3.8	3
vol	4.31964e-06	0.176312	1182.27	16.5998	3.89	4
vol	4.02522e-06	0.164295	1145.5	16.1576	4.04	5
vol	4.59605e-06	0.187594	1223.8	16.6579	3.66	6
vol					3.87	7
