# Supplementary material for: Stronger expression of crassulacean acid metabolism (CAM) requires effective cuticular transpiration barriers but not necessarily strong succulence
Source: New Phytol. 2026 Jan 23;249(6):2760–75. doi: 10.1111/nph.70909 (PMC12917466; doi:10.1111/nph.70909)
Supplement: Supplementary file 4 — Table S4 Results of the phylogenetic generalised least squares (PGLS) regression analyses of minimum conductance (gmin; m s−1) and degree of succulence (DS; g m−2) against nocturnal acidification (ΔH+; μmol g−1) of leaves for each condition of the climate chamber experiment. Please note: Wiley is not responsible for the content or functionality of any Supporting Information supplied by the authors. Any queries (other than missing material) should be directed to the New Phytologist Central Office. [file NPH-249-2760-s002.xlsx]

## Sheet: Sheet1
New Phytologist Supporting Information
Article title:	Stronger expression of Crassulacean Acid Metabolism (CAM) requires effective cuticular transpiration barriers but not necessarily strong succulence
Authors:	Thibaud F. E. Messerschmid, Jurriaan M. de Vos, Susanne E. Hamburger, Jessica A. Berasategui, Gudrun Kadereit
Article acceptance date:	02 December 2025
response	predictor	lambda	P(lambda>0)	P(lambda<1)	Intercept	Std. Error	t value	Pr(>|t|)	significance of intercept	Effect size	Std. Error	t value	Pr(>|t|)	significance of treatment	Adjusted R-squared	F-statistic	DF	P
gmin	constant_cold	0.307	0.4517	0.0045608	1.11012	0.266004	4.1733	0.0001965	***	-0.0065228	0.0040542	-1.6089	0.116881		0.04342	2.589	34	0.1169
gmin	cd_treatment	0.571	0.15161	0.011719	1.51866	0.450986	3.3674	0.00266	**	-0.0056971	0.0037829	-1.506	0.14568		0.05018	2.268	23	0.1457
gmin	cd_reversal	0.523	0.20828	0.011923	1.59666	0.447766	3.5658	0.001642	**	-0.0101525	0.0059012	-1.7204	0.098786	.	0.07549	2.96	23	0.09879
gmin	cwc_treatment	0	1	0.004385	1.13435	0.241602	4.6951	4.254e-05	***	-0.0054313	0.002946	-1.8436	0.07397	.	0.06415	3.399	34	0.07397
gmin	cwc_reversal	0.396	0.27721	0.024902	1.07104	0.301499	3.5524	0.001143	**	-0.0043957	0.0045053	-0.9757	0.33612		-0.001375	0.9519	34	0.3361
gmin	constant_warm	0.456	0.40335	0.0056444	1.46098	0.378644	3.8584	0.000799	***	-0.0086892	0.0046057	-1.8866	0.071899	.	0.09636	3.559	23	0.0719
gmin	wd_treatment	0.427	0.50618	0.035089	1.87641	0.429951	4.3642	0.0003003	***	-0.0097334	0.0036458	-2.6698	0.0147191	*	0.2259	7.128	20	0.01472
gmin	wd_reversal	0.498	0.39709	0.018428	1.28526	0.447389	2.8728	0.009407	**	-0.002961	0.00394	-0.7515	0.461091		-0.02116	0.5648	20	0.4611
gmin	wcw_treatment	0.607	0.11845	0.011301	1.37487	0.427399	3.2168	0.003822	**	-0.0077635	0.0060722	-1.2785	0.213813		0.02576	1.635	23	0.2138
gmin	wcw_reversal	0.599	0.16244	0.027675	1.60247	0.465405	3.4432	0.002214	**	-0.0070575	0.0041838	-1.6869	0.105147		0.07141	2.846	23	0.1051
DS	constant_cold	0	1	8.3873e-05	22.405	1.48784	15.0587	<2e-16	***	-0.039589	0.032127	-1.2323	0.2263		0.0146	1.518	34	0.2263
DS	cd_treatment	0	1	0.00056132	22.1018	2.21093	9.9966	7.694e-10	***	-0.020882	0.025433	-0.821	0.4201		-0.01377	0.6741	23	0.4201
DS	cd_reversal	0	1	0.00054753	23.4998	2.64023	8.9007	6.56e-09	***	-0.053668	0.043305	-1.2393	0.2277		0.02184	1.536	23	0.2277
DS	cwc_treatment	0	1	4.5031e-05	22.4074	1.87933	11.923	1.075e-13	***	-0.019845	0.022916	-0.866	0.3925		-0.007194	0.75	34	0.3925
DS	cwc_reversal	0	1	1.949e-05	22.6754	1.56978	14.445	4.441e-16	***	-0.044193	0.032928	-1.3421	0.1884		0.02238	1.801	34	0.1884
DS	constant_warm	0	1	0.0043748	24.1464	2.20653	10.9431	1.36e-10	***	-0.067275	0.034475	-1.9515	0.06329	.	0.1048	3.808	23	0.06329
DS	wd_treatment	0	1	0.0038101	26.607	2.65215	10.0322	2.997e-09	***	-0.065531	0.024902	-2.6316	0.01599	*	0.2201	6.925	20	0.01599
DS	wd_reversal	0	1	0.0078673	24.1906	2.32728	10.3944	1.645e-09	***	-0.050783	0.025959	-1.9562	0.06455	.	0.1186	3.827	20	0.06455
DS	wcw_treatment	0	1	0.0083134	21.5348	2.34798	9.1716	3.807e-09	***	-0.026635	0.052463	-0.5077	0.6165		-0.03191	0.2577	23	0.6165
DS	wcw_reversal	0.357	0.67443	0.0098501	25.5068	3.04015	8.39	1.877e-08	***	-0.057626	0.030461	-1.8918	0.07117	.	0.09703	3.579	23	0.07117
